# Supplementary material for: Relationship between hospitalization from cannabis usage and pulmonary tuberculosis in Thailand from 2017 to 2022
Source: PLoS One. 2024 Dec 5;19(12):e0312139. doi: 10.1371/journal.pone.0312139 (PMC11620427; doi:10.1371/journal.pone.0312139)
Supplement: S1 Dataset — (CSV) [file pone.0312139.s001.csv]

ICD-10 Codes	Description
Cannabis-related diagnoses
F12	Mental and behavioural disorders due to use of cannabinoids
F120	Mental and behavioural disorders due to use of cannabinoids, acute intoxication
F121	Mental and behavioural disorders due to use of cannabinoids, harmful use
F122	Mental and behavioural disorders due to use of cannabinoids, dependence syndrome
F123	Mental and behavioural disorders due to use of cannabinoids, withdrawal state
F124	Mental and behavioural disorders due to use of cannabinoids, withdrawal state with delirium
F125	Mental and behavioural disorders due to use of cannabinoids, psychotic disorder
F126	Mental and behavioural disorders due to use of cannabionoids, amnesic syndrome
F127	Mental and behavioural disorders due to use of cannabinoids, residual and late-onset psychotic disorder
F128	Mental and behavioural disorders due to use of cannabinoids, other mental and behavioural disorders
F129	Mental and behavioural disorders due to use of cannabinoids, unspecified mental and behavioural disorder
J662	Cannabinosis
Tuberculosis diagnoses
T407	Poisoning, cannabis (derivatives)
A15	Respiratory tuberculosis, bacteriologically and histologically confirmed
A150	Tuberculosis of lung, confirmed by sputum microscopy with or without culture
A151	Tuberculosis of lung, confirmed by culture only
A152	Tuberculosis of lung, confirmed histologically
A153	Tuberculosis of lung, confirmed by unspecified means
A157	Primary respiratory tuberculosis, confirmed bacteriologically and histologically
A158	Other respiratory tuberculosis, confirmed bacteriologically and histologically
A159	Respiratory tuberculosis unspecified, confirmed bacteriologically and histologically
A16	Respiratory tuberculosis, not confirmed bacteriologically or histologically
A160	Tuberculosis of lung, bacteriologically and histologically negative
A161	Tuberculosis of lung, bacteriological and histological examination not done
A162	Tuberculosis of lung, without mention of bacteriological or histological confirmation
A167	Primary respiratory tuberculosis without mention of bacteriological or histological confirmation
A168	Other respiratory tuberculosis, without mention of bacteriological or histological confirmation
A169	Respiratory tuberculosis unspecified, without mention of bacteriological or histological confirmation
