# Supplementary material for: Relationship between hospitalization from cannabis usage and pulmonary tuberculosis in Thailand from 2017 to 2022
Source: PLoS One. 2024 Dec 5;19(12):e0312139. doi: 10.1371/journal.pone.0312139 (PMC11620427; doi:10.1371/journal.pone.0312139)
Supplement: S2 Dataset — (XLSX) [file pone.0312139.s002.xlsx]

## Sheet: fig1
dateadm2	year	tb.count	chist.count	month	lab	lab2	clab
2017-01-01	2017	5147	42	2024-01-01	1	1	NA
2017-02-01	2017	4835	38	2024-01-02	2	NA	NA
2017-03-01	2017	5537	56	2024-01-03	3	NA	NA
2017-04-01	2017	5312	36	2024-01-04	4	NA	NA
2017-05-01	2017	5475	42	2024-01-05	5	5	NA
2017-06-01	2017	5279	40	2024-01-06	6	NA	NA
2017-07-01	2017	5032	40	2024-01-07	7	NA	NA
2017-08-01	2017	5427	35	2024-01-08	8	NA	NA
2017-09-01	2017	5135	36	2024-01-09	9	NA	NA
2017-10-01	2017	5192	36	2024-01-10	10	10	NA
2017-11-01	2017	4984	38	2024-01-11	11	NA	NA
2017-12-01	2017	4645	46	2024-01-12	12	NA	NA
2018-01-01	2018	5104	48	2024-01-01	13	NA	NA
2018-02-01	2018	4844	25	2024-01-02	14	NA	NA
2018-03-01	2018	5543	50	2024-01-03	15	15	NA
2018-04-01	2018	5178	46	2024-01-04	16	NA	NA
2018-05-01	2018	5582	60	2024-01-05	17	NA	NA
2018-06-01	2018	5123	44	2024-01-06	18	NA	NA
2018-07-01	2018	5265	45	2024-01-07	19	NA	NA
2018-08-01	2018	5230	46	2024-01-08	20	20	NA
2018-09-01	2018	4950	53	2024-01-09	21	NA	NA
2018-10-01	2018	5169	25	2024-01-10	22	NA	NA
2018-11-01	2018	4931	53	2024-01-11	23	NA	NA
2018-12-01	2018	4791	44	2024-01-12	24	NA	NA
2019-01-01	2019	5104	65	2024-01-01	25	25	NA
2019-02-01	2019	4808	43	2024-01-02	26	NA	NA
2019-03-01	2019	5445	75	2024-01-03	27	NA	NA
2019-04-01	2019	5409	107	2024-01-04	28	NA	NA
2019-05-01	2019	5406	164	2024-01-05	29	NA	NA
2019-06-01	2019	5044	167	2024-01-06	30	30	NA
2019-07-01	2019	5273	148	2024-01-07	31	NA	NA
2019-08-01	2019	5221	147	2024-01-08	32	NA	NA
2019-09-01	2019	5182	101	2024-01-09	33	NA	NA
2019-10-01	2019	5224	95	2024-01-10	34	NA	NA
2019-11-01	2019	4927	87	2024-01-11	35	35	NA
2019-12-01	2019	4674	82	2024-01-12	36	NA	NA
2020-01-01	2020	5470	113	2024-01-01	37	NA	NA
2020-02-01	2020	5262	97	2024-01-02	38	NA	NA
2020-03-01	2020	5369	114	2024-01-03	39	NA	NA
2020-04-01	2020	4646	92	2024-01-04	40	40	NA
2020-05-01	2020	5016	113	2024-01-05	41	NA	NA
2020-06-01	2020	5051	134	2024-01-06	42	NA	NA
2020-07-01	2020	5063	111	2024-01-07	43	NA	NA
2020-08-01	2020	4991	99	2024-01-08	44	NA	NA
2020-09-01	2020	3770	95	2024-01-09	45	45	NA
2020-10-01	2020	5002	126	2024-01-10	46	NA	NA
2020-11-01	2020	5123	129	2024-01-11	47	NA	NA
2020-12-01	2020	4897	128	2024-01-12	48	NA	NA
2021-01-01	2021	4919	143	2024-01-01	49	NA	NA
2021-02-01	2021	4828	157	2024-01-02	50	50	NA
2021-03-01	2021	6101	213	2024-01-03	51	NA	NA
2021-04-01	2021	4819	134	2024-01-04	52	NA	NA
2021-05-01	2021	4763	153	2024-01-05	53	NA	NA
2021-06-01	2021	4815	140	2024-01-06	54	NA	NA
2021-07-01	2021	3719	103	2024-01-07	55	55	NA
2021-08-01	2021	3811	114	2024-01-08	56	NA	NA
2021-09-01	2021	4173	127	2024-01-09	57	NA	NA
2021-10-01	2021	4111	195	2024-01-10	58	NA	NA
2021-11-01	2021	4218	157	2024-01-11	59	NA	NA
2021-12-01	2021	4321	141	2024-01-12	60	60	NA
2022-01-01	2022	4459	160	2024-01-01	61	NA	NA
2022-02-01	2022	3967	96	2024-01-02	62	NA	NA
2022-03-01	2022	4274	122	2024-01-03	63	NA	NA
2022-04-01	2022	3896	132	2024-01-04	64	NA	NA
2022-05-01	2022	4150	152	2024-01-05	65	65	NA
2022-06-01	2022	4306	348	2024-01-06	66	NA	Cannabis legalization (June 2022)
2022-07-01	2022	4215	413	2024-01-07	67	NA	NA
2022-08-01	2022	4447	470	2024-01-08	68	NA	NA
2022-09-01	2022	3943	386	2024-01-09	69	69	NA
