# Supplementary material for: Relationship between hospitalization from cannabis usage and pulmonary tuberculosis in Thailand from 2017 to 2022
Source: PLoS One. 2024 Dec 5;19(12):e0312139. doi: 10.1371/journal.pone.0312139 (PMC11620427; doi:10.1371/journal.pone.0312139)
Supplement: S3 Dataset — (ZIP) [file pone.0312139.s003.zip]

Archive with 1 entries (1 files):
- S3 Dataset.rds
