# Supplementary material for: Relationship between hospitalization from cannabis usage and pulmonary tuberculosis in Thailand from 2017 to 2022
Source: PLoS One. 2024 Dec 5;19(12):e0312139. doi: 10.1371/journal.pone.0312139 (PMC11620427; doi:10.1371/journal.pone.0312139)
Supplement: S4 Dataset — (XLSX) [file pone.0312139.s004.xlsx]

## Sheet: n7313
ICD10_Code	count	WHO_Full_Desc
F121	2780	Mental and behavioural disorders due to use of cannabinoids, harmful use
T407	1660	Poisoning, cannabis (derivatives)
F120	1403	Mental and behavioural disorders due to use of cannabinoids, acute intoxication
E876	1224	Hypokalaemia
Z115	1219	Special screening examination for other viral diseases
F129	1189	Mental and behavioural disorders due to use of cannabinoids, unspecified mental and behavioural disorder
I10	580	Essential (primary) hypertension
Y1299	523	Poisoning by and exposure to narcotics and psychodysleptics [hallucinogens], not elsewhere classified, undetermined intent, unspecified place, during unspecified activity
F151	479	Mental and behavioural disorders due to use of other stimulants, including caffeine, harmful use
Y496	403	Adverse effects in therapeutic use, psychodysleptics [hallucinogens]
E119	329	Type 2 diabetes mellitus without complications
X4299	309	Accidental poisoning by and exposure to narcotics and psychodysleptics [hallucinogens], not elsewhere classified, unspecified place, during unspecified activity
E871	252	Hypo-osmolality and hyponatraemia
F123	237	Mental and behavioural disorders due to use of cannabinoids, withdrawal state
N179	215	Acute renal failure, unspecified
E789	211	Disorder of lipoprotein metabolism, unspecified
F152	206	Mental and behavioural disorders due to use of other stimulants, including caffeine, dependence syndrome
R568	193	Other and unspecified convulsions
E834	191	Disorders of magnesium metabolism
F155	167	Mental and behavioural disorders due to use of other stimulants, including caffeine, psychotic disorder
F239	166	Acute and transient psychotic disorder, unspecified
F102	157	Mental and behavioural disorders due to use of alcohol, dependence syndrome
F209	151	Schizophrenia, unspecified
X6299	147	Intentional self-poisoning by and exposure to narcotics and psychodysleptics [hallucinogens], not elsewhere classified, unspecified place, during unspecified activity
F150	143	Mental and behavioural disorders due to use of other stimulants, including caffeine, acute intoxication
F101	139	Mental and behavioural disorders due to use of alcohol, harmful use
F2000	137	NA
F29	136	Unspecified nonorganic psychosis
J960	135	Acute respiratory failure
R002	134	Palpitations
F125	131	Mental and behavioural disorders due to use of cannabinoids, psychotic disorder
R42	126	Dizziness and giddiness
G409	123	Epilepsy, unspecified
U071	122	COVID-19, virus identified
E833	119	Disorders of phosphorus metabolism and phosphatases
F200	114	Paranoid schizophrenia
N390	107	Urinary tract infection, site not specified
R509	103	Fever, unspecified
K30	102	Functional dyspepsia
F171	101	Mental and behavioural disorders due to use of tobacco, harmful use
F159	99	Mental and behavioural disorders due to use of other stimulants, including caffeine, unspecified mental and behavioural disorder
Z721	98	Alcohol use
A099	94	Gastroenteritis and colitis of unspecified origin
F122	92	Mental and behavioural disorders due to use of cannabinoids, dependence syndrome
F1525	92	NA
F128	91	Mental and behavioural disorders due to use of cannabinoids, other mental and behavioural disorders
R000	89	Tachycardia, unspecified
F195	85	Mental and behavioural disorders due to multiple drug use and use of other psychoactive substances, other psychotic disorder
J189	83	Pneumonia, unspecified
F153	78	Mental and behavioural disorders due to use of other stimulants, including caffeine, withdrawal state
F322	77	Severe depressive episode without psychotic symptoms
R001	76	Bradycardia, unspecified
F1250	75	NA
F103	71	Mental and behavioural disorders due to use of alcohol, withdrawal state
F100	69	Mental and behavioural disorders due to use of alcohol, acute intoxication
E872	68	Acidosis
E875	68	Hyperkalaemia
F1550	67	NA
D649	66	Anaemia, unspecified
F1725	66	NA
F059	65	Delirium, unspecified
F172	62	Mental and behavioural disorders due to use of tobacco, dependence syndrome
F329	62	Depressive episode, unspecified
F1524	61	NA
I500	59	Congestive heart failure
Z290	58	Isolation
Z720	57	Tobacco use
K922	56	Gastrointestinal haemorrhage, unspecified
R572	54	Septic shock
A419	51	Sepsis, unspecified
D62	51	Acute posthaemorrhagic anaemia
I471	51	Supraventricular tachycardia
F192	50	Mental and behavioural disorders due to multiple drug use and use of other psychoactive substances, dependence syndrome
M1099	49	Gout, unspecified, site unspecified
G470	48	Disorders of initiating and maintaining sleep [insomnias]
R826	48	Abnormal urine levels of substances chiefly nonmedicinal as to source
F1025	47	NA
I639	47	Cerebral infarction, unspecified
M6289	47	Other specified disorders of muscle, site unspecified
R392	47	Extrarenal uraemia
F191	45	Mental and behavioural disorders due to multiple drug use and use of other psychoactive substances, harmful use
F312	44	Bipolar affective disorder, current episode manic with psychotic symptoms
I48	44	Atrial fibrillation and flutter
R55	44	Syncope and collapse
Y129	44	Poisoning by and exposure to narcotics and psychodysleptics [hallucinogens], not elsewhere classified, undetermined intent, unspecified place
E835	43	Disorders of calcium metabolism
J459	43	Asthma, unspecified
F1924	41	NA
R101	41	Pain localized to upper abdomen
F111	39	Mental and behavioural disorders due to use of opioids, harmful use
T436	39	Poisoning, psychostimulants with abuse potential
Z515	39	Palliative care
K701	37	Alcoholic hepatitis
R53	37	Malaise and fatigue
I694	36	Sequelae of stroke, not specified as haemorrhage or infarction
R11	36	Nausea and vomiting
F173	35	Mental and behavioural disorders due to use of tobacco, withdrawal state
S0600	34	Concussion, without open intracranial wound
F432	33	Adjustment disorders
Z012	33	Dental examination
E86	32	Volume depletion
I633	32	Cerebral infarction due to thrombosis of cerebral arteries
X4204	32	Accidental poisoning by and exposure to narcotics and psychodysleptics [hallucinogens], not elsewhere classified, home, while resting, sleeping, eating or engaging in other vital activities
K746	31	Other and unspecified cirrhosis of liver
N183	31	Chronic kidney disease, stage 3
F124	30	Mental and behavioural disorders due to use of cannabinoids, withdrawal state with delirium
D638	29	Anaemia in other chronic diseases classified elsewhere
D728	29	Other specified disorders of white blood cells
E059	29	Thyrotoxicosis, unspecified
F105	29	Mental and behavioural disorders due to use of alcohol, psychotic disorder
F2090	29	NA
I251	29	Atherosclerotic heart disease
J068	29	Other acute upper respiratory infections of multiple sites
X4209	29	Accidental poisoning by and exposure to narcotics and psychodysleptics [hallucinogens], not elsewhere classified, home, during unspecified activity
Z722	29	Drug use
E149	28	Unspecified diabetes mellitus without complications
E785	28	Hyperlipidaemia, unspecified
K759	28	Inflammatory liver disease, unspecified
F2099	27	NA
B182	26	Chronic viral hepatitis C
B24	26	Unspecified human immunodeficiency virus [HIV] disease
E162	26	Hypoglycaemia, unspecified
F1950	26	NA
I959	26	Hypotension, unspecified
K590	26	Constipation
D689	25	Coagulation defect, unspecified
D696	25	Thrombocytopenia, unspecified
F109	25	Mental and behavioural disorders due to use of alcohol, unspecified mental and behavioural disorder
F1220	25	NA
F1724	25	NA
F319	24	Bipolar affective disorder, unspecified
N10	24	Acute tubulo-interstitial nephritis
W0199	24	Fall on same level from slipping, tripping and stumbling, unspecified place, during unspecified activity
X5999	24	Exposure to unspecified factor causing other and unspecified injury, during unspecified activity
C189	23	Malignant neoplasm, colon, unspecified
I214	23	Acute subendocardial myocardial infarction
R409	23	NA
X4999	23	Accidental poisoning by and exposure to other and unspecified chemicals and noxious substances, unspecified place, during unspecified activity
Y1209	23	Poisoning by and exposure to narcotics and psychodysleptics [hallucinogens], not elsewhere classified, undetermined intent, home, during unspecified activity
Y95	23	Nosocomial condition
Z503	23	Drug rehabilitation
A090	22	Other and unspecified gastroenteritis and colitis of infectious origin
A499	22	Bacterial infection, unspecified
C349	22	Malignant neoplasm, bronchus or lung, unspecified
C509	22	Malignant neoplasm, breast, unspecified
J00	22	Acute nasopharyngitis [common cold]
N40	22	Hyperplasia of prostate
R402	22	Coma, unspecified
B179	21	Acute viral hepatitis, unspecified
F1520	21	NA
F2009	21	NA
G403	21	Generalized idiopathic epilepsy and epileptic syndromes
G419	21	Status epilepticus, unspecified
R074	21	Chest pain, unspecified
A150	20	Tuberculosis of lung, confirmed by sputum microscopy with or without culture
G20	20	Parkinson's disease
G259	20	Extrapyramidal and movement disorder, unspecified
I420	20	Dilated cardiomyopathy
J209	20	Acute bronchitis, unspecified
Y1204	20	Poisoning by and exposure to narcotics and psychodysleptics [hallucinogens], not elsewhere classified, undetermined intent, home, while resting, sleeping, eating or engaging in other vital activities
Z038	20	Observation for other suspected diseases and conditions
Z715	20	Drug abuse counselling and surveillance
F104	19	Mental and behavioural disorders due to use of alcohol, withdrawal state with delirium
F1125	19	NA
F179	19	Mental and behavioural disorders due to use of tobacco, unspecified mental and behavioural disorder
F341	19	Dysthymia
F419	19	Anxiety disorder, unspecified
F900	19	Disturbance of activity and attention
J690	19	Pneumonitis due to food and vomit
K291	19	Other acute gastritis
N185	19	Chronic kidney disease, stage 5
R458	19	Other symptoms and signs involving emotional state
S010	19	Open wound of scalp
D509	18	Iron deficiency anaemia, unspecified
F112	18	Mental and behavioural disorders due to use of opioids, dependence syndrome
F199	18	Mental and behavioural disorders due to multiple drug use and use of other psychoactive substances, unspecified mental and behavioural disorder
J069	18	Acute upper respiratory infection, unspecified
X4294	18	Accidental poisoning by and exposure to narcotics and psychodysleptics [hallucinogens], not elsewhere classified, unspecified place, while resting, sleeping, eating or engaging in other vital activities
Y497	18	Adverse effects in therapeutic use, psychostimulants with abuse potential
E870	17	Hyperosmolality and hypernatraemia
F1124	17	NA
F453	17	Somatoform autonomic dysfunction
I259	17	Chronic ischaemic heart disease, unspecified
O993	17	Mental disorders and diseases of the nervous system complicating pregnancy, childbirth and the puerperium
R064	17	Hyperventilation
R104	17	Other and unspecified abdominal pain
R571	17	Hypovolaemic shock
X6199	17	Intentional self-poisoning by and exposure to antiepileptic, sedative-hypnotic, antiparkinsonism and psychotropic drugs, not elsewhere classified, unspecified place, during unspecified activity
X7099	17	Intentional self-harm by hanging, strangulation and suffocation, unspecified place, during unspecified activity
Z718	17	Other specified counselling
A415	16	Sepsis due to other Gram-negative organisms
B360	16	Pityriasis versicolor
K920	16	Haematemesis
T424	16	Poisoning, benzodiazepines
T793	16	Post-traumatic wound infection, not elsewhere classified
V2849	16	Motorcycle rider injured in noncollision transport accident, driver, traffic accident, during unspecified activity
Y1199	16	Poisoning by and exposure to antiepileptic, sedative-hypnotic, antiparkinsonism and psychotropic drugs, not elsewhere classified, undetermined intent, unspecified place, during unspecified activity
B181	15	Chronic viral hepatitis B without delta-agent
E877	15	Fluid overload
F910	15	Conduct disorder confined to the family context
I489	15	Atrial fibrillation and atrial flutter, unspecified
J9609	15	Acute respiratory failure, Type unspecified
L031	15	Cellulitis of other parts of limb
M628	15	Other specified disorders of muscle
S018	15	Open wound of other parts of head
S0650	15	Traumatic subdural haemorrhage, without open intracranial wound
T71	15	Asphyxiation
Z501	15	Other physical therapy
D65	14	Disseminated intravascular coagulation [defibrination syndrome]
F701	14	Mild mental retardation, significant impairment of behaviour requiring attention or treatment
G723	14	Periodic paralysis
J90	14	Pleural effusion, not elsewhere classified
K051	14	Chronic gingivitis
N189	14	Chronic kidney disease, unspecified
R33	14	Retention of urine
Z370	14	Single live birth
Z716	14	Tobacco abuse counselling
C220	13	Malignant neoplasm, liver cell carcinoma
E780	13	Pure hypercholesterolaemia
F1556	13	NA
F1925	13	NA
J128	13	Other viral pneumonia
K036	13	Deposits [accretions] on teeth
K297	13	Gastritis, unspecified
N184	13	Chronic kidney disease, stage 4
X6209	13	Intentional self-poisoning by and exposure to narcotics and psychodysleptics [hallucinogens], not elsewhere classified, home, during unspecified activity
Y1294	13	Poisoning by and exposure to narcotics and psychodysleptics [hallucinogens], not elsewhere classified, undetermined intent, unspecified place, while resting, sleeping, eating or engaging in other vital activities
A162	12	Tuberculosis of lung, without mention of bacteriological or histological confirmation
D630	12	Anaemia in neoplastic disease (C00-D48+)
F09	12	Unspecified organic or symptomatic mental disorder
F113	12	Mental and behavioural disorders due to use of opioids, withdrawal state
F24	12	Induced delusional disorder
F311	12	Bipolar affective disorder, current episode manic without psychotic symptoms
G405	12	Special epileptic syndromes
I469	12	Cardiac arrest, unspecified
I693	12	Sequelae of cerebral infarction
J304	12	Allergic rhinitis, unspecified
J449	12	Chronic obstructive pulmonary disease, unspecified
K029	12	Dental caries, unspecified
R060	12	Dyspnoea
S099	12	Unspecified injury of head
T391	12	Poisoning, 4-aminophenol derivatives
V2349	12	Motorcycle rider injured in collision with car, pick-up truck or van, driver, traffic accident, during unspecified activity
X7899	12	Intentional self-harm by sharp object, unspecified place, during unspecified activity
Y0099	12	Assault by blunt object, unspecified place, during unspecified activity
F1225	11	NA
F2030	11	NA
I635	11	Cerebral infarction due to unspecified occlusion or stenosis of cerebral arteries
J159	11	Bacterial pneumonia, unspecified
J969	11	Respiratory failure, unspecified
K703	11	Alcoholic cirrhosis of liver
K859	11	Acute pancreatitis, unspecified
M6269	11	Muscle strain, site unspecified
O800	11	Spontaneous vertex delivery
R570	11	Cardiogenic shock
S0210	11	Fracture of base of skull, closed
S0660	11	Traumatic subarachnoid haemorrhage, without open intracranial wound
U072	11	COVID-19, virus not identified
C539	10	Malignant neoplasm, cervix uteri, unspecified
C787	10	Secondary malignant neoplasm of liver and intrahepatic bile duct
D500	10	Iron deficiency anaemia secondary to blood loss (chronic)
D569	10	Thalassaemia, unspecified
D721	10	Eosinophilia
E15	10	Nondiabetic hypoglycaemic coma
F1020	10	NA
F250	10	Schizoaffective disorder, manic type
F323	10	Severe depressive episode with psychotic symptoms
J029	10	Acute pharyngitis, unspecified
J150	10	Pneumonia due to Klebsiella pneumoniae
J156	10	Pneumonia due to other aerobic Gram-negative bacteria
J181	10	Lobar pneumonia, unspecified
K219	10	Gastro-oesophageal reflux disease without oesophagitis
K729	10	Hepatic failure, unspecified
R119	10	NA
R451	10	Restlessness and agitation
R739	10	Hyperglycaemia, unspecified
S0620	10	Diffuse brain injury, without open intracranial wound
S0630	10	Focal brain injury, without open intracranial wound
T404	10	Poisoning, other synthetic narcotics
X4208	10	Accidental poisoning by and exposure to narcotics and psychodysleptics [hallucinogens], not elsewhere classified, home, while engaged in other specified activities
Y0499	10	Assault by bodily force, unspecified place, during unspecified activity
Y1499	10	Poisoning by and exposure to other and unspecified drugs, medicaments and biological substances, undetermined intent, unspecified place, during unspecified activity
Z867	10	Personal history of diseases of the circulatory system
E669	9	Obesity, unspecified
F1031	9	NA
F110	9	Mental and behavioural disorders due to use of opioids, acute intoxication
F201	9	Hebephrenic schizophrenia
F203	9	Undifferentiated schizophrenia
G240	9	Drug-induced dystonia
I460	9	Cardiac arrest with successful resuscitation
I509	9	Heart failure, unspecified
J441	9	Chronic obstructive pulmonary disease with acute exacerbation, unspecified
R1049	9	NA
R18	9	Ascites
R651	9	Systemic Inflammatory Response Syndrome of infectious origin with organ failure
R740	9	Elevation of levels of transaminase and lactic acid dehydrogenase [LDH]
Z719	9	Counselling, unspecified
Z915	9	Personal history of self-harm
A059	8	Bacterial foodborne intoxication, unspecified
A753	8	Typhus fever due to Rickettsia tsutsugamushi
C20	8	Malignant neoplasm of rectum
C221	8	Malignant neoplasm, intrahepatic bile duct carcinoma
C780	8	Secondary malignant neoplasm of lung
C859	8	Non-Hodgkin lymphoma, unspecified
E039	8	Hypothyroidism, unspecified
E050	8	Thyrotoxicosis with diffuse goitre
E111	8	Type 2 diabetes mellitus with ketoacidosis
F1256	8	NA
F127	8	Mental and behavioural disorders due to use of cannabinoids, residual and late-onset psychotic disorder
F190	8	Mental and behavioural disorders due to multiple drug use and use of other psychoactive substances, acute intoxication
F1956	8	NA
F2002	8	NA
F321	8	Moderate depressive episode
G009	8	Bacterial meningitis, unspecified
G249	8	Dystonia, unspecified
G934	8	Encephalopathy, unspecified
H813	8	Other peripheral vertigo
I493	8	Ventricular premature depolarization
K021	8	Caries of dentine
K763	8	Infarction of liver
L309	8	Dermatitis, unspecified
M0699	8	Rheumatoid arthritis, unspecified, site unspecified
N300	8	Acute cystitis
R31	8	Unspecified haematuria
R51	8	Headache
S008	8	Superficial injury of other parts of head
S0200	8	Fracture of vault of skull, closed
S0240	8	Fracture of malar and maxillary bones, closed
T782	8	Anaphylactic shock, unspecified
X599	8	Exposure to unspecified factor causing other and unspecified injury
X6099	8	Intentional self-poisoning by and exposure to nonopioid analgesics, antipyretics and antirheumatics, unspecified place, during unspecified activity
X6204	8	Intentional self-poisoning by and exposure to narcotics and psychodysleptics [hallucinogens], not elsewhere classified, home, while resting, sleeping, eating or engaging in other vital activities
X6499	8	Intentional self-poisoning by and exposure to other and unspecified drugs, medicaments and biological substances, unspecified place, during unspecified activity
X9999	8	Assault by sharp object, unspecified place, during unspecified activity
Y450	8	Adverse effects in therapeutic use, opioids and related analgesics
A279	7	Leptospirosis, unspecified
A410	7	Sepsis due to Staphylococcus aureus
C119	7	Malignant neoplasm, nasopharynx, unspecified
D684	7	Acquired coagulation factor deficiency
F058	7	Other delirium
F1026	7	NA
F131	7	Mental and behavioural disorders due to use of sedatives or hypnotics, harmful use
F2098	7	NA
F410	7	Panic disorder [episodic paroxysmal anxiety]
F709	7	Mild mental retardation without mention of impairment of behaviour
G459	7	Transient cerebral ischaemic attack, unspecified
G935	7	Compression of brain
I210	7	Acute transmural myocardial infarction of anterior wall
I609	7	Subarachnoid haemorrhage, unspecified
I610	7	Intracerebral haemorrhage in hemisphere, subcortical
I634	7	Cerebral infarction due to embolism of cerebral arteries
J028	7	Acute pharyngitis due to other specified organisms
J40	7	Bronchitis, not specified as acute or chronic
J440	7	Chronic obstructive pulmonary disease with acute lower respiratory infection
J952	7	Acute pulmonary insufficiency following nonthoracic surgery
K566	7	Other and unspecified intestinal obstruction
L239	7	Allergic contact dermatitis, unspecified cause
R456	7	Physical violence
R730	7	Abnormal glucose tolerance test
S0640	7	Epidural haemorrhage, without open intracranial wound
V2249	7	Motorcycle rider injured in collision with two- or three-wheeled motor vehicle, driver, traffic accident, during unspecified activity
Y1208	7	Poisoning by and exposure to narcotics and psychodysleptics [hallucinogens], not elsewhere classified, undetermined intent, home, while engaged in other specified activities
Z034	7	Observation for suspected myocardial infarction
Z21	7	Asymptomatic human immunodeficiency virus [HIV] infection status
Z502	7	Alcohol rehabilitation
A86	6	Unspecified viral encephalitis
B354	6	Tinea corporis
C795	6	Secondary malignant neoplasm of bone and bone marrow
E055	6	Thyroid crisis or storm
E110	6	Type 2 diabetes mellitus with coma
E274	6	Other and unspecified adrenocortical insufficiency
E440	6	Moderate protein-energy malnutrition
E782	6	Mixed hyperlipidaemia
E873	6	Alkalosis
E878	6	Other disorders of electrolyte and fluid balance, not elsewhere classified
F1050	6	NA
F1207	6	NA
F1552	6	NA
F158	6	Mental and behavioural disorders due to use of other stimulants, including caffeine, other mental and behavioural disorders
F161	6	Mental and behavioural disorders due to use of hallucinogens, harmful use
F181	6	Mental and behavioural disorders due to use of volatile solvents, harmful use
F259	6	Schizoaffective disorder, unspecified
F3210	6	NA
F431	6	Post-traumatic stress disorder
F919	6	Conduct disorder, unspecified
G819	6	Hemiplegia, unspecified
G822	6	Paraplegia, unspecified
G92	6	Toxic encephalopathy
G936	6	Cerebral oedema
I340	6	Mitral (valve) insufficiency
I479	6	Paroxysmal tachycardia, unspecified
I615	6	Intracerebral haemorrhage, intraventricular
I619	6	Intracerebral haemorrhage, unspecified
I698	6	Sequelae of other and unspecified cerebrovascular diseases
I809	6	Phlebitis and thrombophlebitis of unspecified site
J80	6	Adult respiratory distress syndrome
J9699	6	Respiratory failure, unspecified, Type unspecified
J981	6	Pulmonary collapse
L024	6	Cutaneous abscess, furuncle and carbuncle of limb
L509	6	Urticaria, unspecified
M1009	6	Idiopathic gout, site unspecified
M545	6	Low back pain
M940	6	Chondrocostal junction syndrome [Tietze]
O998	6	Other specified diseases and conditions complicating pregnancy, childbirth and the puerperium
R042	6	Haemoptysis
R252	6	Cramp and spasm
R510	6	NA
R748	6	Abnormal levels of other serum enzymes
S3610	6	Injury of liver or gallbladder, without open wound into cavity
S619	6	Open wound of wrist and hand part, part unspecified
T402	6	Poisoning, other opioids
X6899	6	Intentional self-poisoning by and exposure to pesticides, unspecified place, during unspecified activity
Y513	6	Adverse effects in therapeutic use, other parasympatholytics [anticholinergics and antimuscarinics] and spasmolytics, not elsewhere classified
Y579	6	Adverse effects in therapeutic use, drug or medicament, unspecified
Z133	6	Special screening examination for mental and behavioural disorders
Z511	6	Chemotherapy session for neoplasm
Z714	6	Alcohol abuse counselling and surveillance
Z728	6	Other problems related to lifestyle
A418	5	Other specified sepsis
B980	5	Helicobacter pylori [H.pylori] as the cause of diseases classified to other chapters
C73	5	Malignant neoplasm of thyroid gland
E109	5	Type 1 diabetes mellitus without complications
E43	5	Unspecified severe protein-energy malnutrition
E441	5	Mild protein-energy malnutrition
E46	5	Unspecified protein-energy malnutrition
E781	5	Pure hyperglyceridaemia
F062	5	Organic delusional [schizophrenia-like] disorder
F1000	5	NA
F119	5	Mental and behavioural disorders due to use of opioids, unspecified mental and behavioural disorder
F411	5	Generalized anxiety disorder
F4539	5	NA
F510	5	Nonorganic insomnia
F799	5	Unspecified mental retardation without mention of impairment of behaviour
G039	5	Meningitis, unspecified
G439	5	Migraine, unspecified
G442	5	Tension-type headache
G510	5	Bell's palsy
I211	5	Acute transmural myocardial infarction of inferior wall
I219	5	Acute myocardial infarction, unspecified
I64	5	Stroke, not specified as haemorrhage or infarction
K0510	5	NA
K226	5	Gastro-oesophageal laceration-haemorrhage syndrome
K255	5	Gastric ulcer, chronic or unspecified with perforation
K358	5	Acute appendicitis, other and unspecified
K567	5	Ileus, unspecified
K720	5	Acute and subacute hepatic failure
L089	5	Local infection of skin and subcutaneous tissue, unspecified
L891	5	Stage II decubitus ulcer
L899	5	Decubitus ulcer and pressure area, unspecified
M329	5	Systemic lupus erythematosus, unspecified
M7919	5	Myalgia, site unspecified
O600	5	Preterm labour without delivery
R443	5	Hallucinations, unspecified
R770	5	Abnormality of albumin
S019	5	Open wound of head, part unspecified
S2230	5	Fracture of rib, closed
S2240	5	Multiple fractures of ribs, closed
S2700	5	Traumatic pneumothorax, without open wound into thoracic cavity
S2720	5	Traumatic haemopneumothorax, without open wound into thoracic cavity
S399	5	Unspecified injury of abdomen, lower back and pelvis
T393	5	Poisoning, other nonsteroidal anti-inflammatory drugs [NSAID]
X6999	5	Intentional self-poisoning by and exposure to other and unspecified chemicals and noxious substances, unspecified place, during unspecified activity
X9599	5	Assault by other and unspecified firearm discharge, unspecified place, during unspecified activity
Y120	5	Poisoning by and exposure to narcotics and psychodysleptics [hallucinogens], not elsewhere classified, undetermined intent, home
Y1298	5	Poisoning by and exposure to narcotics and psychodysleptics [hallucinogens], not elsewhere classified, undetermined intent, unspecified place, while engaged in other specified activities
Y423	5	Adverse effects in therapeutic use, insulin and oral hypoglycaemic [antidiabetic] drugs
Y495	5	Adverse effects in therapeutic use, other antipsychotics and neuroleptics
Z504	5	Psychotherapy, not elsewhere classified
Z507	5	Occupational therapy and vocational rehabilitation, not elsewhere classified
Z878	5	Personal history of other specified conditions
A170	4	Tuberculous meningitis (G01*)
A403	4	Sepsis due to Streptococcus pneumoniae
A409	4	Streptococcal sepsis, unspecified
A411	4	Sepsis due to other specified staphylococcus
A91	4	Dengue haemorrhagic fever
B009	4	Herpesviral infection, unspecified
B169	4	Acute hepatitis B without delta-agent and without hepatic coma
B349	4	Viral infection, unspecified
B356	4	Tinea cruris
B961	4	Klebsiella pneumoniae [K. pneumoniae] as the cause of diseases classified to other chapters
B968	4	Other specified bacterial agents as the cause of diseases classified to other chapters
C169	4	Malignant neoplasm, stomach, unspecified
C56	4	Malignant neoplasm of ovary
C61	4	Malignant neoplasm of prostate
C793	4	Secondary malignant neoplasm of brain and cerebral meninges
D550	4	Anaemia due to glucose-6-phosphate dehydrogenase [G6PD] deficiency
F063	4	Organic mood [affective] disorders
F069	4	Unspecified mental disorder due to brain damage and dysfunction and to physical disease
F1030	4	NA
F115	4	Mental and behavioural disorders due to use of opioids, psychotic disorder
F1200	4	NA
F1507	4	NA
F1952	4	NA
F198	4	Mental and behavioural disorders due to multiple drug use and use of other psychoactive substances, other mental and behavioural disorders
F2003	4	NA
F208	4	Other schizophrenia
F220	4	Delusional disorder
F230	4	Acute polymorphic psychotic disorder without symptoms of schizophrenia
F320	4	Mild depressive episode
F909	4	Hyperkinetic disorder, unspecified
G01	4	Meningitis in bacterial diseases classified elsewhere
G030	4	Nonpyogenic meningitis
G049	4	Encephalitis, myelitis and encephalomyelitis, unspecified
G210	4	Malignant neuroleptic syndrome
G251	4	Drug-induced tremor
G319	4	Degenerative disease of nervous system, unspecified
G401	4	Localization-related (focal)(partial) symptomatic epilepsy and epileptic syndromes with simple partial seizures
G460	4	Middle cerebral artery syndrome (I66.0+)
G629	4	Polyneuropathy, unspecified
G931	4	Anoxic brain damage, not elsewhere classified
H000	4	Hordeolum and other deep inflammation of eyelid
H113	4	Conjunctival haemorrhage
I200	4	Unstable angina
I255	4	Ischaemic cardiomyopathy
I272	4	Other secondary pulmonary hypertension
I38	4	Endocarditis, valve unspecified
I490	4	Ventricular fibrillation and flutter
I499	4	Cardiac arrhythmia, unspecified
I808	4	Phlebitis and thrombophlebitis of other sites
J329	4	Chronic sinusitis, unspecified
J939	4	Pneumothorax, unspecified
K529	4	Noninfective gastroenteritis and colitis, unspecified
K712	4	Toxic liver disease with acute hepatitis
K716	4	Toxic liver disease with hepatitis, not elsewhere classified
L409	4	Psoriasis, unspecified
L892	4	Stage III decubitus ulcer
M626	4	Muscle strain
N049	4	Nephrotic syndrome, unspecified
N170	4	Acute renal failure with tubular necrosis
N459	4	Orchitis, epididymitis and epididymo-orchitis without abscess
R090	4	Asphyxia
R471	4	Dysarthria and anarthria
R91	4	Abnormal findings on diagnostic imaging of lung
R945	4	Abnormal results of liver function studies
S000	4	Superficial injury of scalp
S015	4	Open wound of lip and oral cavity
S0260	4	Fracture of mandible, closed
S058	4	Other injuries of eye and orbit
S610	4	Open wound of finger(s) without damage to nail
S661	4	Injury of flexor muscle and tendon of other finger at wrist and hand level
S7210	4	Pertrochanteric fracture, closed
S909	4	Superficial injury of ankle and foot, unspecified
T435	4	Poisoning, other and unspecified antipsychotics and neuroleptics
T450	4	Poisoning, antiallergic and antiemetic drugs
T600	4	Toxic effect, organophosphate and carbamate insecticides
T620	4	Toxic effect, ingested mushrooms
T659	4	Toxic effect, toxic effect of unspecified substance
T814	4	Infection following a procedure, not elsewhere classified
U099	4	Post COVID-19 condition, unspecified
V2449	4	Motorcycle rider injured in collision with heavy transport vehicle or bus, driver, traffic accident, during unspecified activity
V2749	4	Motorcycle rider injured in collision with fixed or stationary object, driver, traffic accident, during unspecified activity
W1299	4	Fall on and from scaffolding, unspecified place, during unspecified activity
W1499	4	Fall from tree, unspecified place, during unspecified activity
W1999	4	Unspecified fall, unspecified place, during unspecified activity
W2599	4	Contact with sharp glass, unspecified place, during unspecified activity
X4298	4	Accidental poisoning by and exposure to narcotics and psychodysleptics [hallucinogens], not elsewhere classified, unspecified place, while engaged in other specified activities
X6109	4	Intentional self-poisoning by and exposure to antiepileptic, sedative-hypnotic, antiparkinsonism and psychotropic drugs, not elsewhere classified, home, during unspecified activity
Y0999	4	Assault by unspecified means, unspecified place, during unspecified activity
Y838	4	Abnormal reaction/later complication, without mention of misadventure at the time of the procedure, other surgical procedures
Z208	4	Contact with and exposure to other communicable diseases
Z308	4	Other contraceptive management
Z911	4	Personal history of noncompliance with medical treatment and regimen
A049	3	Bacterial intestinal infection, unspecified
A199	3	Miliary tuberculosis, unspecified
A528	3	Late syphilis, latent
A90	3	Dengue fever [classical dengue]
B004	3	Herpesviral encephalitis (G05.1*)
B029	3	Zoster without complication
B1819	3	NA
B200	3	HIV disease resulting in mycobacterial infection
B350	3	Tinea barbae and tinea capitis
B839	3	Helminthiasis, unspecified
B909	3	Sequelae of respiratory and unspecified tuberculosis
C159	3	Malignant neoplasm, oesophagus, unspecified
C187	3	Malignant neoplasm, sigmoid colon
C719	3	Malignant neoplasm, brain, unspecified
C772	3	Secondary and unspecified malignant neoplasm, intra-abdominal lymph nodes
C959	3	Leukaemia, unspecified
D539	3	Nutritional anaemia, unspecified
D751	3	Secondary polycythaemia
E101	3	Type 1 diabetes mellitus with ketoacidosis
E668	3	Other obesity
E880	3	Disorders of plasma-protein metabolism, not elsewhere classified
F050	3	Delirium not superimposed on dementia, so described
F068	3	Other specified mental disorders due to brain damage and dysfunction and to physical disease
F072	3	Postconcussional syndrome
F1024	3	NA
F1120	3	NA
F1226	3	NA
F139	3	Mental and behavioural disorders due to use of sedatives or hypnotics, unspecified mental and behavioural disorder
F1500	3	NA
F1526	3	NA
F154	3	Mental and behavioural disorders due to use of other stimulants, including caffeine, withdrawal state with delirium
F1720	3	NA
F1726	3	NA
F1907	3	NA
F309	3	Manic episode, unspecified
F310	3	Bipolar affective disorder, current episode hypomanic
F3200	3	NA
F3231	3	NA
F430	3	Acute stress reaction
F4328	3	NA
F55	3	Abuse of non-dependence-producing substances
F602	3	Dissocial personality disorder
F603	3	Emotionally unstable personality disorder
F700	3	Mild mental retardation with the statement of no, or minimal, impairment of behaviour
F819	3	Developmental disorder of scholastic skills, unspecified
F912	3	Socialized conduct disorder
F918	3	Other conduct disorders
F989	3	Unspecified behavioural and emotional disorders with onset usually occurring in childhood and adolescence
G002	3	Streptococcal meningitis
G051	3	Encephalitis, myelitis and encephalomyelitis in viral diseases classified elsewhere
G211	3	Other drug-induced secondary parkinsonism
G404	3	Other generalized epilepsy and epileptic syndromes
G911	3	Obstructive hydrocephalus
G919	3	Hydrocephalus, unspecified
H669	3	Otitis media, unspecified
I071	3	Tricuspid insufficiency
I201	3	Angina pectoris with documented spasm
I212	3	Acute transmural myocardial infarction of other sites
I213	3	Acute transmural myocardial infarction of unspecified site
I429	3	Cardiomyopathy, unspecified
I495	3	Sick sinus syndrome
I498	3	Other specified cardiac arrhythmias
I608	3	Other subarachnoid haemorrhage
I613	3	Intracerebral haemorrhage in brain stem
I710	3	Dissection of aorta [any part]
I842	3	Internal haemorrhoids without complication
I983	3	Oesophageal varices with bleeding in diseases classified elsewhere
J039	3	Acute tonsillitis, unspecified
J101	3	Influenza with other respiratory manifestations, other influenza virus identified
J111	3	Influenza with other respiratory manifestations, virus not identified
J129	3	Viral pneumonia, unspecified
J151	3	Pneumonia due to Pseudomonas
J439	3	Emphysema, unspecified
J869	3	Pyothorax without fistula
J91	3	Pleural effusion in conditions classified elsewhere
K040	3	Pulpitis
K045	3	Chronic apical periodontitis
K20	3	Oesophagitis
K298	3	Duodenitis
K353	3	Acute appendicitis with localised peritonitis
K830	3	Cholangitis
K852	3	Alcohol-induced acute pancreatitis
L023	3	Cutaneous abscess, furuncle and carbuncle of buttock
M791	3	Myalgia
N181	3	Chronic kidney disease, stage 1
N182	3	Chronic kidney disease, stage 2
O601	3	Preterm spontaneous labour with preterm delivery
O821	3	Delivery by emergency caesarean section
O981	3	Syphilis complicating pregnancy, childbirth and the puerperium
R02	3	Gangrene, not elsewhere classified
R258	3	Other and unspecified abnormal involuntary movements
R440	3	Auditory hallucinations
R441	3	Visual hallucinations
S007	3	Multiple superficial injuries of head
S02401	3	NA
S0270	3	Multiple fractures involving skull and facial bones, closed
S0680	3	Other intracranial injuries, without open intracranial wound
S2730	3	Other injuries of lung, without open wound into thoracic cavity
S3200	3	Fracture of lumbar vertebra, closed
S3240	3	Fracture of acetabulum, closed
S3280	3	Fracture of other and unspecified parts of lumbar spine and pelvis, closed
S361	3	Injury of liver or gallbladder
S4200	3	Fracture of clavicle, closed
S4230	3	Fracture of shaft of humerus, closed
S519	3	Open wound of forearm, part unspecified
S7220	3	Subtrochanteric fracture, closed
S819	3	Open wound of lower leg, part unspecified
S8220	3	Fracture of shaft of tibia, closed
S8221	3	Fracture of shaft of tibia, open
T202	3	Burn of second degree of head and neck
T212	3	Burn of second degree of trunk
T222	3	Burn of second degree of shoulder and upper limb, except wrist and hand
T310	3	Burns involving less than 10% of body surface
T432	3	Poisoning, other and unspecified antidepressants
T443	3	Poisoning, other parasympatholytics [anticholinergics and antimuscarinics] and spasmolytics, not elsewhere classified
T455	3	Poisoning, anticoagulants
T509	3	Poisoning, other and unspecified drugs, medicaments and biological substances
T603	3	Toxic effect, herbicides and fungicides
T797	3	Traumatic subcutaneous emphysema
T810	3	Haemorrhage and haematoma complicating a procedure, not elsewhere classified
T887	3	Unspecified adverse effect of drug or medicament
U119	3	Need for immunization against COVID-19, unspecified
W1099	3	Fall on and from stairs and steps, unspecified place, during unspecified activity
W1399	3	Fall from, out of or through building or structure, unspecified place, during unspecified activity
W1899	3	Other fall on same level, unspecified place, during unspecified activity
W2099	3	Struck by thrown, projected or falling object, unspecified place, during unspecified activity
W2299	3	Striking against or struck by other objects, unspecified place, during unspecified activity
X2999	3	Contact with unspecified venomous animal or plant, unspecified place, during unspecified activity
X4199	3	Accidental poisoning by and exposure to antiepileptic, sedative-hypnotic, antiparkinsonism and psychotropic drugs, not elsewhere classified, unspecified place, during unspecified activity
X4288	3	Accidental poisoning by and exposure to narcotics and psychodysleptics [hallucinogens], not elsewhere classified, other specified places, while engaged in other specified activities
X4909	3	Accidental poisoning by and exposure to other and unspecified chemicals and noxious substances, home, during unspecified activity
X5899	3	Exposure to other specified factors, unspecified place, during unspecified activity
X6104	3	Intentional self-poisoning by and exposure to antiepileptic, sedative-hypnotic, antiparkinsonism and psychotropic drugs, not elsewhere classified, home, while resting, sleeping, eating or engaging in other vital activities
X6201	3	Intentional self-poisoning by and exposure to narcotics and psychodysleptics [hallucinogens], not elsewhere classified, home, while engaged in leisure activity
X7809	3	Intentional self-harm by sharp object, home, during unspecified activity
Y1099	3	Poisoning by and exposure to nonopioid analgesics, antipyretics and antirheumatics, undetermined intent, unspecified place, during unspecified activity
Y119	3	Poisoning by and exposure to antiepileptic, sedative-hypnotic, antiparkinsonism and psychotropic drugs, not elsewhere classified, undetermined intent, unspecified place
Y12	3	Poisoning by and exposure to narcotics and psychodysleptics [hallucinogens], not elsewhere classified, undetermined intent
Y1288	3	Poisoning by and exposure to narcotics and psychodysleptics [hallucinogens], not elsewhere classified, undetermined intent, other specified places, while engaged in other specified activities
Y1599	3	Poisoning by and exposure to alcohol, undetermined intent, unspecified place, during unspecified activity
Y3499	3	Unspecified event, undetermined intent, unspecified place, during unspecified activity
Y442	3	Adverse effects in therapeutic use, anticoagulants
Y471	3	Adverse effects in therapeutic use, benzodiazepines
Z013	3	Examination of blood pressure
Z235	3	Need for immunization against tetanus alone
Z478	3	Other specified orthopaedic follow-up care
Z508	3	Care involving use of other rehabilitation procedures
Z509	3	Care involving use of rehabilitation procedure, unspecified
Z510	3	Radiotherapy session
Z717	3	Human immunodeficiency virus [HIV] counselling
Z955	3	Presence of coronary angioplasty implant and graft
Z988	3	Other specified postsurgical states
Z991	3	Dependence on respirator
A160	2	Tuberculosis of lung, bacteriologically and histologically negative
A408	2	Other streptococcal sepsis
A530	2	Latent syphilis, unspecified as early or late
A549	2	Gonococcal infection, unspecified
A919	2	NA
B208	2	HIV disease resulting in other infectious and parasitic diseases
B952	2	Streptococcus, group D, as the cause of diseases classified to other chapters
B955	2	Unspecified streptococcus as the cause of diseases classified to other chapters
B972	2	Coronavirus as the cause of diseases classified to other chapters
C029	2	Malignant neoplasm, tongue, unspecified
C139	2	Malignant neoplasm, hypopharynx, unspecified
C259	2	Malignant neoplasm, pancreas, unspecified
C449	2	Malignant neoplasm of skin, unspecified
C64	2	Malignant neoplasm of kidney, except renal pelvis
C770	2	Secondary and unspecified malignant neoplasm, lymph nodes of head, face and neck
C779	2	Secondary and unspecified malignant neoplasm, lymph node, unspecified
C786	2	Secondary malignant neoplasm of retroperitoneum and peritoneum
D648	2	Other specified anaemias
D693	2	Idiopathic thrombocytopenic purpura
E100	2	Type 1 diabetes mellitus with coma
E160	2	Drug-induced hypoglycaemia without coma
E230	2	Hypopituitarism
E271	2	Primary adrenocortical insufficiency
E559	2	Vitamin D deficiency, unspecified
F023	2	Dementia in Parkinson's disease (G20+)
F1052	2	NA
F1056	2	NA
F108	2	Mental and behavioural disorders due to use of alcohol, other mental and behavioural disorders
F1204	2	NA
F1252	2	NA
F130	2	Mental and behavioural disorders due to use of sedatives or hypnotics, acute intoxication
F132	2	Mental and behavioural disorders due to use of sedatives or hypnotics, dependence syndrome
F1324	2	NA
F143	2	Mental and behavioural disorders due to use of cocaine, withdrawal state
F1530	2	NA
F160	2	Mental and behavioural disorders due to use of hallucinogens, acute intoxication
F162	2	Mental and behavioural disorders due to use of hallucinogens, dependence syndrome
F182	2	Mental and behavioural disorders due to use of volatile solvents, dependence syndrome
F1825	2	NA
F1920	2	NA
F194	2	Mental and behavioural disorders due to multiple drug use and use of other psychoactive substances, withdrawal state with delirium
F2005	2	NA
F2033	2	NA
F204	2	Post-schizophrenic depression
F2088	2	NA
F2092	2	NA
F252	2	Schizoaffective disorder, mixed type
F28	2	Other nonorganic psychotic disorders
F315	2	Bipolar affective disorder, current episode severe depression with psychotic symptoms
F316	2	Bipolar affective disorder, current episode mixed
F3230	2	NA
F339	2	Recurrent depressive disorder, unspecified
F39	2	Unspecified mood [affective] disorder
F412	2	Mixed anxiety and depressive disorder
F4325	2	NA
F439	2	Reaction to severe stress, unspecified
F4538	2	NA
F6031	2	NA
F6039	2	NA
F608	2	Other specific personality disorders
F639	2	Habit and impulse disorder, unspecified
F790	2	Unspecified mental retardation with the statement of no, or minimal, impairment of behaviour
F840	2	Childhood autism
F901	2	Hyperkinetic conduct disorder
F959	2	Tic disorder, unspecified
G042	2	Bacterial meningoencephalitis and meningomyelitis, not elsewhere classified
G048	2	Other encephalitis, myelitis and encephalomyelitis
G050	2	Encephalitis, myelitis and encephalomyelitis in bacterial diseases classified elsewhere
G250	2	Essential tremor
G406	2	Grand mal seizures, unspecified (with or without petit mal)
G454	2	Transient global amnesia
G473	2	Sleep apnoea
G700	2	Myasthenia gravis
G720	2	Drug-induced myopathy
G825	2	Tetraplegia, unspecified
G938	2	Other specified disorders of brain
H050	2	Acute inflammation of orbit
H101	2	Acute atopic conjunctivitis
H109	2	Conjunctivitis, unspecified
H904	2	Sensorineural hearing loss, unilateral with unrestricted hearing on the contralateral side
I050	2	Mitral stenosis
I119	2	Hypertensive heart disease without (congestive) heart failure
I159	2	Secondary hypertension, unspecified
I252	2	Old myocardial infarction
I313	2	Pericardial effusion (noninflammatory)
I319	2	Disease of pericardium, unspecified
I330	2	Acute and subacute infective endocarditis
I351	2	Aortic (valve) insufficiency
I409	2	Acute myocarditis, unspecified
I427	2	Cardiomyopathy due to drugs and other external agents
I440	2	Atrioventricular block, first degree
I442	2	Atrioventricular block, complete
I451	2	Other and unspecified right bundle-branch block
I458	2	Other specified conduction disorders
I461	2	Sudden cardiac death, so described
I472	2	Ventricular tachycardia
I501	2	Left ventricular failure
I602	2	Subarachnoid haemorrhage from anterior communicating artery
I616	2	Intracerebral haemorrhage, multiple localized
I638	2	Other cerebral infarction
I679	2	Cerebrovascular disease, unspecified
I802	2	Phlebitis and thrombophlebitis of other deep vessels of lower extremities
I849	2	Unspecified haemorrhoids without complication
I958	2	Other hypotension
J13	2	Pneumonia due to Streptococcus pneumoniae
J152	2	Pneumonia due to Staphylococcus
J180	2	Bronchopneumonia, unspecified
J208	2	Acute bronchitis due to other specified organisms
J46	2	Status asthmaticus
J931	2	Other spontaneous pneumothorax
K000	2	Anodontia
K047	2	Periapical abscess without sinus
K050	2	Acute gingivitis
K0509	2	NA
K083	2	Retained dental root
K120	2	Recurrent oral aphthae
K223	2	Perforation of oesophagus
K250	2	Gastric ulcer, acute with haemorrhage
K254	2	Gastric ulcer, chronic or unspecified with haemorrhage
K275	2	Peptic ulcer, site unspecified, chronic or unspecified with perforation
K295	2	Chronic gastritis, unspecified
K409	2	Unilateral or unspecified inguinal hernia, without obstruction or gangrene
K631	2	Perforation of intestine (nontraumatic)
K659	2	Peritonitis, unspecified
K758	2	Other specified inflammatory liver diseases
K761	2	Chronic passive congestion of liver
K766	2	Portal hypertension
K769	2	Liver disease, unspecified
K800	2	Calculus of gallbladder with acute cholecystitis
K850	2	Idiopathic acute pancreatitis
L030	2	Cellulitis of finger and toe
L26	2	Exfoliative dermatitis
L280	2	Lichen simplex chronicus
L890	2	Stage I decubitus ulcer and pressure area
L893	2	Stage IV decubitus ulcer
M0096	2	Pyogenic arthritis, unspecified, lower leg
M109	2	Gout, unspecified
M179	2	Gonarthrosis, unspecified
M1999	2	Arthrosis, unspecified, site unspecified
M6099	2	Myositis, unspecified, site unspecified
M6266	2	Muscle strain, lower leg
M6268	2	Muscle strain, other site
M6282	2	Other specified disorders of muscle, upper arm
M6288	2	Other specified disorders of muscle, other site
M7910	2	Myalgia, multiple sites
M7958	2	Residual foreign body in soft tissue, other site
M960	2	Pseudarthrosis after fusion or arthrodesis
N059	2	Unspecified nephritic syndrome, unspecified
N200	2	Calculus of kidney
N492	2	Inflammatory disorders of scrotum
N643	2	Galactorrhoea not associated with childbirth
N939	2	Abnormal uterine and vaginal bleeding, unspecified
O141	2	Severe pre-eclampsia
O339	2	Maternal care for disproportion, unspecified
O681	2	Labour and delivery complicated by meconium in amniotic fluid
O757	2	Vaginal delivery following previous caesarean section
Q282	2	Arteriovenous malformation of cerebral vessels
R040	2	Epistaxis
R05	2	Cough
R071	2	Chest pain on breathing
R091	2	Pleurisy
R202	2	Paraesthesia of skin
R21	2	Rash and other nonspecific skin eruption
R263	2	Immobility
R290	2	Tetany
R35	2	Polyuria
R400	2	Somnolence
R410	2	Disorientation, unspecified
R442	2	Other hallucinations
R508	2	Other specified fever
R58	2	Haemorrhage, not elsewhere classified
R591	2	Generalized enlarged lymph nodes
R634	2	Abnormal weight loss
R731	2	NA
R749	2	Abnormal level of unspecified serum enzyme
R798	2	Other specified abnormal findings of blood chemistry
R943	2	Abnormal results of cardiovascular function studies
S011	2	Open wound of eyelid and periocular area
S013	2	Open wound of ear
S02601	2	NA
S0280	2	Fractures of other skull and facial bones, closed
S030	2	Dislocation of jaw
S050	2	Injury of conjunctiva and corneal abrasion without mention of foreign body
S108	2	Superficial injury of other parts of neck
S109	2	Superficial injury of neck, part unspecified
S119	2	Open wound of neck, part unspecified
S1270	2	Multiple fractures of cervical spine, closed
S211	2	Open wound of front wall of thorax
S270	2	Traumatic pneumothorax
S2721	2	Traumatic haemopneumothorax, with open wound into thoracic cavity
S3250	2	Fracture of pubis, closed
S3600	2	Injury of spleen, without open wound into cavity
S390	2	Injury of muscle and tendon of abdomen, lower back and pelvis
S410	2	Open wound of shoulder
S411	2	Open wound of upper arm
S4210	2	Fracture of scapula, closed
S430	2	Dislocation of shoulder joint
S460	2	Injury of muscle(s) and tendon(s) of the rotator cuff of shoulder
S509	2	Superficial injury of forearm, unspecified
S5250	2	Fracture of lower end of radius, closed
S618	2	Open wound of other parts of wrist and hand
S6261	2	Fracture of other finger, open
S6280	2	Fracture of other and unspecified parts of wrist and hand, closed
S666	2	Injury of multiple flexor muscles and tendons at wrist and hand level
S7230	2	Fracture of shaft of femur, closed
S7290	2	Fracture of femur, part unspecified, closed
S730	2	Dislocation of hip
S800	2	Contusion of knee
S810	2	Open wound of knee
S851	2	Injury of (anterior)(posterior) tibial artery
S913	2	Open wound of other parts of foot
S934	2	Sprain and strain of ankle
T140	2	Superficial injury of unspecified body region
T292	2	Burns of multiple regions, no more than second-degree burns mentioned
T361	2	Poisoning by systemic antibiotics, cefalosporins and other beta-lactam antibiotics
T401	2	Poisoning, heroin
T434	2	Poisoning, butyrophenone and thioxanthene neuroleptics
T549	2	Toxic effect, corrosive substance, unspecified
T609	2	Toxic effect, pesticide, unspecified
T634	2	Toxic effect, venom of other arthropods
T751	2	Drowning and nonfatal submersion
T794	2	Traumatic shock
T796	2	Traumatic ischaemia of muscle
U88	2	Agent resistant to multiple antibiotics
V2049	2	Motorcycle rider injured in collision with pedestrian or animal, driver, traffic accident, during unspecified activity
V4759	2	Car occupant injured in collision with fixed or stationary object, driver, traffic accident, during unspecified activity
W0099	2	Fall on same level involving ice and snow, unspecified place, during unspecified activity
W1799	2	Other fall from one level to another, unspecified place, during unspecified activity
W2021	2	Struck by thrown, projected or falling object, school, other institution and public administrative area, while engaged in leisure activity
W2699	2	Contact with knife, sword or dagger, unspecified place, during unspecified activity
W2999	2	Contact with other powered hand tools and household machinery, unspecified place, during unspecified activity
W5999	2	Bitten or crushed by other reptiles, unspecified place, during unspecified activity
X2399	2	Contact with hornets, wasps and bees, unspecified place, during unspecified activity
X2804	2	Contact with other specified venomous plants, home, while resting, sleeping, eating or engaging in other vital activities
X4201	2	Accidental poisoning by and exposure to narcotics and psychodysleptics [hallucinogens], not elsewhere classified, home, while engaged in leisure activity
X4904	2	Accidental poisoning by and exposure to other and unspecified chemicals and noxious substances, home, while resting, sleeping, eating or engaging in other vital activities
X7199	2	Intentional self-harm by drowning and submersion, unspecified place, during unspecified activity
X8499	2	Intentional self-harm by unspecified means, unspecified place, during unspecified activity
Y0409	2	Assault by bodily force, home, during unspecified activity
Y1201	2	Poisoning by and exposure to narcotics and psychodysleptics [hallucinogens], not elsewhere classified, undetermined intent, home, while engaged in leisure activity
Y1229	2	Poisoning by and exposure to narcotics and psychodysleptics [hallucinogens], not elsewhere classified, undetermined intent, school, other institution and public administrative area, during unspecified activity
Y1284	2	Poisoning by and exposure to narcotics and psychodysleptics [hallucinogens], not elsewhere classified, undetermined intent, other specified places, while resting, sleeping, eating or engaging in other vital activities
Y3404	2	Unspecified event, undetermined intent, home, while resting, sleeping, eating or engaging in other vital activities
Y401	2	Adverse effects in therapeutic use, cefalosporins and other beta-lactam antibiotics
Y406	2	Adverse effects in therapeutic use, rifamycins
Y411	2	Adverse effects in therapeutic use, antimycobacterial drugs
Y453	2	Adverse effects in therapeutic use, other nonsteroidal anti-inflammatory drugs [NSAID]
Y455	2	Adverse effects in therapeutic use, 4-aminophenol derivatives
Y575	2	Adverse effects in therapeutic use, X-ray contrast media
Y792	2	Orthopaedic devices associated with adverse incidents, prosthetic and other implants, materials and accessory devices
Y848	2	Abnormal reaction/later complication, other medical procedures
Y899	2	Sequelae of unspecified external cause
Z030	2	Observation for suspected tuberculosis
Z098	2	Follow-up examination after other treatment for other conditions
Z123	2	Special screening examination for neoplasm of breast
Z201	2	Contact with and exposure to tuberculosis
Z491	2	Extracorporeal dialysis
Z492	2	Other dialysis
Z567	2	Other and unspecified problems related to employment
Z629	2	Problem related to upbringing, unspecified
Z710	2	Person consulting on behalf of another person
Z713	2	Dietary counselling and surveillance
Z734	2	Inadequate social skills, not elsewhere classified
Z736	2	Limitation of activities due to disability
Z740	2	Need for assistance due to reduced mobility
Z861	2	Personal history of infectious and parasitic diseases
Z933	2	Colostomy status
A021	1	Salmonella sepsis
A029	1	Salmonella infection, unspecified
A078	1	Other specified protozoal intestinal diseases
A084	1	Viral intestinal infection, unspecified
A151	1	Tuberculosis of lung, confirmed by culture only
A152	1	Tuberculosis of lung, confirmed histologically
A165	1	Tuberculous pleurisy, without mention of bacteriological or histological confirmation
A178	1	Other tuberculosis of nervous system
A182	1	Tuberculous peripheral lymphadenopathy
A183	1	Tuberculosis of intestines, peritoneum and mesenteric glands
A188	1	Tuberculosis of other specified organs
A191	1	Acute miliary tuberculosis of multiple sites
A244	1	Melioidosis, unspecified
A35	1	Other tetanus
A398	1	Other meningococcal infections
A412	1	Sepsis due to unspecified staphylococcus
A413	1	Sepsis due to Haemophilus influenzae
A439	1	Nocardiosis, unspecified
A510	1	Primary genital syphilis
A55	1	Chlamydial lymphogranuloma (venereum)
A630	1	Anogenital (venereal) warts
A759	1	Typhus fever, unspecified
A838	1	Other mosquito-borne viral encephalitis
A911	1	NA
A970	1	NA
A972	1	NA
B002	1	Herpesviral gingivostomatitis and pharyngotonsillitis
B010	1	Varicella meningitis (G02.0*)
B171	1	Acute hepatitis C
B189	1	Chronic viral hepatitis, unspecified
B201	1	HIV disease resulting in other bacterial infections
B206	1	HIV disease resulting in Pneumocystis jirovecii pneumonia
B207	1	HIV disease resulting in multiple infections
B209	1	HIV disease resulting in unspecified infectious or parasitic disease
B353	1	Tinea pedis
B358	1	Other dermatophytoses
B359	1	Dermatophytosis, unspecified
B369	1	Superficial mycosis, unspecified
B373	1	Candidiasis of vulva and vagina (N77.1*)
B377	1	Candidal sepsis
B379	1	Candidiasis, unspecified
B432	1	Subcutaneous phaeomycotic abscess and cyst
B451	1	Cerebral cryptococcosis
B519	1	Plasmodium vivax malaria without complication
B54	1	Unspecified malaria
B660	1	Opisthorchiasis
B681	1	Taenia saginata taeniasis
B719	1	Cestode infection, unspecified
B769	1	Hookworm disease, unspecified
B789	1	Strongyloidiasis, unspecified
B838	1	Other specified helminthiases
B852	1	Pediculosis, unspecified
B86	1	Scabies
B882	1	Other arthropod infestations
B954	1	Other streptococcus as the cause of diseases classified to other chapters
B956	1	Staphylococcus aureus as the cause of diseases classified to other chapters
B958	1	Unspecified staphylococcus as the cause of diseases classified to other chapters
B962	1	Escherichia coli [E. coli] as the cause of diseases classified to other chapters
B964	1	Proteus (mirabilis)(morganii) as the cause of diseases classified to other chapters
B965	1	Pseudomonas (aeruginosa)as the cause of diseases classified to other chapters
C01	1	Malignant neoplasm of base of tongue
C039	1	Malignant neoplasm, gum, unspecified
C049	1	Malignant neoplasm, floor of mouth, unspecified
C059	1	Malignant neoplasm, palate, unspecified
C151	1	Malignant neoplasm, thoracic part of oesophagus
C19	1	Malignant neoplasm of rectosigmoid junction
C211	1	Malignant neoplasm, anal canal
C23	1	Malignant neoplasm of gallbladder
C250	1	Malignant neoplasm, head of pancreas
C4119	1	NA
C440	1	Malignant neoplasm, skin of lip
C541	1	Malignant neoplasm, endometrium
C65	1	Malignant neoplasm of renal pelvis
C679	1	Malignant neoplasm, bladder, unspecified
C749	1	Malignant neoplasm, adrenal gland, unspecified
C778	1	Secondary and unspecified malignant neoplasm, lymph nodes of multiple regions
C796	1	Secondary malignant neoplasm of ovary
C833	1	Diffuse large B-cell lymphoma
C921	1	Chronic myeloid leukaemia [CML], BCR/ABL-positive
D110	1	Benign neoplasm, parotid gland
D27	1	Benign neoplasm of ovary
D329	1	Benign neoplasm, meninges, unspecified
D380	1	Neoplasm of uncertain or unknown behaviour, larynx
D383	1	Neoplasm of uncertain or unknown behaviour, mediastinum
D411	1	Neoplasm of uncertain or unknown behaviour, renal pelvis
D414	1	Neoplasm of uncertain or unknown behaviour, bladder
D430	1	Neoplasm of uncertain or unknown behaviour, brain, supratentorial
D432	1	Neoplasm of uncertain or unknown behaviour, brain, unspecified
D508	1	Other iron deficiency anaemias
D582	1	Other haemoglobinopathies
D589	1	Hereditary haemolytic anaemia, unspecified
D591	1	Other autoimmune haemolytic anaemias
D611	1	Drug-induced aplastic anaemia
D618	1	Other specified aplastic anaemias
D619	1	Aplastic anaemia, unspecified
D631	1	NA
D686	1	Other Thrombophilia
D695	1	Secondary thrombocytopenia
D70	1	Agranulocytosis
E02	1	Subclinical iodine-deficiency hypothyroidism
E041	1	Nontoxic single thyroid nodule
E049	1	Nontoxic goitre, unspecified
E063	1	Autoimmune thyroiditis
E112	1	Type 2 diabetes mellitus with renal complications
E113	1	Type 2 diabetes mellitus with ophthalmic complications
E115	1	Type 2 diabetes mellitus with peripheral circulatory complications
E122	1	Malnutrition-related diabetes mellitus with renal complications
E209	1	Hypoparathyroidism, unspecified
E222	1	Syndrome of inappropriate secretion of antidiuretic hormone
E232	1	Diabetes insipidus
E40	1	Kwashiorkor
E42	1	Marasmic kwashiorkor
E519	1	Thiamine deficiency, unspecified
E638	1	Other specified nutritional deficiencies
E671	1	Hypercarotenaemia
E763	1	Mucopolysaccharidosis, unspecified
E786	1	Lipoprotein deficiency
E790	1	Hyperuricaemia without signs of inflammatory arthritis and tophaceous disease
E830	1	Disorders of copper metabolism
E88	1	Other metabolic disorders
E893	1	Postprocedural hypopituitarism
F0194	1	NA
F020	1	Dementia in Pick's disease (G31.0+)
F03	1	Unspecified dementia
F034	1	NA
F060	1	Organic hallucinosis
F066	1	Organic emotionally labile [asthenic] disorder
F078	1	Other organic personality and behavioural disorders due to brain disease, damage and dysfunction
F1007	1	NA
F1040	1	NA
F106	1	Mental and behavioural disorders due to use of alcohol, amnesic syndrome
F1105	1	NA
F1123	1	NA
F1131	1	NA
F1152	1	NA
F1156	1	NA
F12	1	Mental and behavioural disorders due to use of cannabinoids
F1202	1	NA
F1203	1	NA
F1224	1	NA
F1230	1	NA
F1241	1	NA
F1251	1	NA
F1254	1	NA
F1255	1	NA
F1325	1	NA
F141	1	Mental and behavioural disorders due to use of cocaine, harmful use
F145	1	Mental and behavioural disorders due to use of cocaine, psychotic disorder
F1504	1	NA
F1521	1	NA
F1522	1	NA
F1551	1	NA
F1625	1	NA
F163	1	Mental and behavioural disorders due to use of hallucinogens, withdrawal state
F165	1	Mental and behavioural disorders due to use of hallucinogens, psychotic disorder
F169	1	Mental and behavioural disorders due to use of hallucinogens, unspecified mental and behavioural disorder
F170	1	Mental and behavioural disorders due to use of tobacco, acute intoxication
F174	1	Mental and behavioural disorders due to use of tobacco, withdrawal state with delirium
F178	1	Mental and behavioural disorders due to use of tobacco, other mental and behavioural disorders
F1820	1	NA
F185	1	Mental and behavioural disorders due to use of volatile solvents, psychotic disorder
F189	1	Mental and behavioural disorders due to use of volatile solvents, unspecified mental and behavioural disorder
F1902	1	NA
F1926	1	NA
F193	1	Mental and behavioural disorders due to multiple drug use and use of other psychoactive substances, withdrawal state
F196	1	Mental and behavioural disorders due to multiple drug use and use of other psychoactive substances, amnesic syndrome
F197	1	Mental and behavioural disorders due to multiple drug use and use of other psychoactive substances, residual and late-onset other psychotic disorder
F2008	1	NA
F2010	1	NA
F202	1	Catatonic schizophrenia
F2031	1	NA
F2041	1	NA
F205	1	Residual schizophrenia
F2089	1	NA
F228	1	Other persistent delusional disorders
F231	1	Acute polymorphic psychotic disorder with symptoms of schizophrenia
F232	1	Acute schizophrenia-like psychotic disorder
F233	1	Other acute predominantly delusional psychotic disorders
F251	1	Schizoaffective disorder, depressive type
F301	1	Mania without psychotic symptoms
F302	1	Mania with psychotic symptoms
F313	1	Bipolar affective disorder, current episode mild or moderate depression
F3211	1	NA
F330	1	Recurrent depressive disorder, current episode mild
F331	1	Recurrent depressive disorder, current episode moderate
F332	1	Recurrent depressive disorder, current episode severe without psychotic symptoms
F349	1	Persistent mood [affective] disorder, unspecified
F388	1	Other specified mood [affective] disorders
F409	1	Phobic anxiety disorder, unspecified
F429	1	Obsessive-compulsive disorder, unspecified
F4320	1	NA
F4321	1	NA
F4322	1	NA
F452	1	Hypochondriacal disorder
F459	1	Somatoform disorder, unspecified
F609	1	Personality disorder, unspecified
F630	1	Pathological gambling
F681	1	Intentional production or feigning of symptoms or disabilities, either physical or psychological [factitious disorder]
F710	1	Moderate mental retardation with the statement of no, or minimal, impairment of behaviour
F711	1	Moderate mental retardation, significant impairment of behaviour requiring attention or treatment
F720	1	Severe mental retardation with the statement of no, or minimal, impairment of behaviour
F791	1	Unspecified mental retardation, significant impairment of behaviour requiring attention or treatment
F813	1	Mixed disorder of scholastic skills
F911	1	Unsocialized conduct disorder
F913	1	Oppositional defiant disorder
F938	1	Other childhood emotional disorders
F952	1	Combined vocal and multiple motor tic disorder [de La Tourette]
F99	1	Mental disorder, not otherwise specified
G021	1	Meningitis in mycoses
G060	1	Intracranial abscess and granuloma
G244	1	Idiopathic orofacial dystonia
G248	1	Other dystonia
G255	1	Other chorea
G258	1	Other specified extrapyramidal and movement disorders
G310	1	Circumscribed brain atrophy
G312	1	Degeneration of nervous system due to alcohol
G318	1	Other specified degenerative diseases of nervous system
G360	1	Neuromyelitis optica [Devic]
G373	1	Acute transverse myelitis in demyelinating disease of central nervous system
G400	1	Localization-related (focal)(partial) idiopathic epilepsy and epileptic syndromes with seizures of localized onset
G418	1	Other status epilepticus
G430	1	Migraine without aura [common migraine]
G432	1	Status migrainosus
G440	1	Cluster headache syndrome
G443	1	Chronic post-traumatic headache
G468	1	Other vascular syndromes of brain in cerebrovascular diseases (I60-I67+)
G471	1	Disorders of excessive somnolence [hypersomnias]
G479	1	Sleep disorder, unspecified
G500	1	Trigeminal neuralgia
G513	1	Clonic hemifacial spasm
G589	1	Mononeuropathy, unspecified
G710	1	Muscular dystrophy
G729	1	Myopathy, unspecified
G809	1	Cerebral palsy, unspecified
G83	1	Other paralytic syndromes
G900	1	Idiopathic peripheral autonomic neuropathy
G908	1	Other disorders of autonomic nervous system
G952	1	Cord compression, unspecified
G959	1	Disease of spinal cord, unspecified
G979	1	Postprocedural disorder of nervous system, unspecified
H010	1	Blepharitis
H059	1	Disorder of orbit, unspecified
H103	1	Acute conjunctivitis, unspecified
H108	1	Other conjunctivitis
H160	1	Corneal ulcer
H171	1	Other central corneal opacity
H186	1	Keratoconus
H259	1	Senile cataract, unspecified
H3609	1	NA
H409	1	Glaucoma, unspecified
H431	1	Vitreous haemorrhage
H471	1	Papilloedema, unspecified
H500	1	Convergent concomitant strabismus
H540	1	Blindness, binocular
H544	1	Blindness, monocular
H546	1	Moderate visual impairment, monocular
H650	1	Acute serous otitis media
H661	1	Chronic tubotympanic suppurative otitis media
H905	1	Sensorineural hearing loss, unspecified
H908	1	Mixed conductive and sensorineural hearing loss, unspecified
H913	1	Deaf mutism, not elsewhere classified
H931	1	Tinnitus
I058	1	Other mitral valve diseases
I081	1	Disorders of both mitral and tricuspid valves
I110	1	Hypertensive heart disease with (congestive) heart failure
I132	1	Hypertensive heart and renal disease with both (congestive) heart failure and renal failure
I209	1	Angina pectoris, unspecified
I260	1	Pulmonary embolism with mention of acute cor pulmonale
I270	1	Primary pulmonary hypertension
I301	1	Infective pericarditis
I320	1	Pericarditis in bacterial diseases classified elsewhere
I400	1	Infective myocarditis
I428	1	Other cardiomyopathies
I491	1	Atrial premature depolarization
I601	1	Subarachnoid haemorrhage from middle cerebral artery
I618	1	Other intracerebral haemorrhage
I620	1	Subdural haemorrhage (acute)(nontraumatic)
I669	1	Occlusion and stenosis of unspecified cerebral artery
I674	1	Hypertensive encephalopathy
I676	1	Nonpyogenic thrombosis of intracranial venous system
I678	1	Other specified cerebrovascular diseases
I691	1	Sequelae of intracerebral haemorrhage
I692	1	Sequelae of other nontraumatic intracranial haemorrhage
I701	1	Atherosclerosis of renal artery
I7020	1	Atherosclerosis of arteries of extremities without gangrene
I711	1	Thoracic aortic aneurysm, ruptured
I729	1	Aneurysm and dissection of unspecified site
I739	1	Peripheral vascular disease, unspecified
I741	1	Embolism and thrombosis of other and unspecified parts of aorta
I743	1	Embolism and thrombosis of arteries of lower extremities
I749	1	Embolism and thrombosis of unspecified artery
I776	1	Arteritis, unspecified
I779	1	Disorder of arteries and arterioles, unspecified
I803	1	Phlebitis and thrombophlebitis of lower extremities, unspecified
I844	1	External haemorrhoids with other complications
I859	1	Oesophageal varices without bleeding
I871	1	Compression of vein
I872	1	Venous insufficiency (chronic)(peripheral)
I898	1	Other specified noninfective disorders of lymphatic vessels and lymph nodes
I951	1	Orthostatic hypotension
I952	1	Hypotension due to drugs
I99	1	Other and unspecified disorders of circulatory system
J100	1	Influenza with pneumonia, other influenza virus identified
J154	1	Pneumonia due to other streptococci
J157	1	Pneumonia due to Mycoplasma pneumoniae
J219	1	Acute bronchiolitis, unspecified
J301	1	Allergic rhinitis due to pollen
J310	1	Chronic rhinitis
J320	1	Chronic maxillary sinusitis
J322	1	Chronic ethmoidal sinusitis
J348	1	Other specified disorders of nose and nasal sinuses
J47	1	Bronchiectasis
J662	1	Cannabinosis
J684	1	Chronic respiratory conditions due to chemicals, gases, fumes and vapours
J698	1	Pneumonitis due to other solids and liquids
J81	1	Pulmonary oedema
J841	1	Other interstitial pulmonary diseases with fibrosis
J860	1	Pyothorax with fistula
J938	1	Other pneumothorax
J951	1	Acute pulmonary insufficiency following thoracic surgery
J9690	1	Respiratory failure, unspecified, Type I [hypoxic]
J982	1	Interstitial emphysema
J984	1	Other disorders of lung
J985	1	Diseases of mediastinum, not elsewhere classified
J988	1	Other specified respiratory disorders
K011	1	Impacted teeth
K0400	1	NA
K041	1	Necrosis of pulp
K053	1	Chronic periodontitis
K1209	1	NA
K122	1	Cellulitis and abscess of mouth
K130	1	Diseases of lips
K220	1	Achalasia of cardia
K251	1	Gastric ulcer, acute with perforation
K260	1	Duodenal ulcer, acute with haemorrhage
K265	1	Duodenal ulcer, chronic or unspecified with perforation
K277	1	Peptic ulcer, site unspecified, chronic without haemorrhage or perforation
K279	1	Peptic ulcer, site unspecified, unspecified as acute or chronic, without haemorrhage or perforation
K290	1	Acute haemorrhagic gastritis
K292	1	Alcoholic gastritis
K293	1	Chronic superficial gastritis
K296	1	Other gastritis
K318	1	Other specified diseases of stomach and duodenum
K37	1	Unspecified appendicitis
K429	1	Umbilical hernia without obstruction or gangrene
K449	1	Diaphragmatic hernia without obstruction or gangrene
K469	1	Unspecified abdominal hernia without obstruction or gangrene
K520	1	Gastroenteritis and colitis due to radiation
K521	1	Toxic gastroenteritis and colitis
K523	1	Indeterminate colitis
K550	1	Acute vascular disorders of intestine
K551	1	Chronic vascular disorders of intestine
K560	1	Paralytic ileus
K564	1	Other impaction of intestine
K565	1	Intestinal adhesions [bands] with obstruction
K603	1	Anal fistula
K660	1	Peritoneal adhesions
K718	1	Toxic liver disease with other disorders of liver
K730	1	Chronic persistent hepatitis, not elsewhere classified
K739	1	Chronic hepatitis, unspecified
K760	1	Fatty (change of) liver, not elsewhere classified
K802	1	Calculus of gallbladder without cholecystitis
K810	1	Acute cholecystitis
K831	1	Obstruction of bile duct
K835	1	Biliary cyst
K858	1	Other acute pancreatitis
K861	1	Other chronic pancreatitis
K912	1	Postsurgical malabsorption, not elsewhere classified
K913	1	Postoperative intestinal obstruction
K921	1	Melaena
K930	1	Tuberculous disorders of intestines, peritoneum and mesenteric glands (A18.3+)
L010	1	Impetigo [any organism] [any site]
L020	1	Cutaneous abscess, furuncle and carbuncle of face
L021	1	Cutaneous abscess, furuncle and carbuncle of neck
L029	1	Cutaneous abscess, furuncle and carbuncle, unspecified
L048	1	Acute lymphadenitis of other sites
L088	1	Other specified local infections of skin and subcutaneous tissue
L219	1	Seborrhoeic dermatitis, unspecified
L230	1	Allergic contact dermatitis due to metals
L233	1	Allergic contact dermatitis due to drugs in contact with skin
L236	1	Allergic contact dermatitis due to food in contact with skin
L270	1	Generalized skin eruption due to drugs and medicaments
L303	1	Infective dermatitis
L308	1	Other specified dermatitis
L500	1	Allergic urticaria
L519	1	Erythema multiforme, unspecified
L601	1	Onycholysis
L708	1	Other acne
L8188	1	NA
L84	1	Corns and callosities
L905	1	Scar conditions and fibrosis of skin
L923	1	Foreign body granuloma of skin and subcutaneous tissue
M069	1	Rheumatoid arthritis, unspecified
M1006	1	Idiopathic gout, lower leg
M1007	1	Idiopathic gout, ankle and foot
M1090	1	Gout, unspecified, multiple sites
M1096	1	Gout, unspecified, lower leg
M1186	1	Other specified crystal arthropathies, lower leg
M1197	1	Crystal arthropathy, unspecified, ankle and foot
M2441	1	Recurrent dislocation and subluxation of joint, shoulder region
M2444	1	Recurrent dislocation and subluxation of joint, hand
M2506	1	Haemarthrosis, lower leg
M255	1	Pain in joint
M2557	1	Pain in joint, ankle and foot
M358	1	Other specified systemic involvement of connective tissue
M4184	1	Other forms of scoliosis, thoracic region
M419	1	Scoliosis, unspecified
M4306	1	Spondylolysis, lumbar region
M4316	1	Spondylolisthesis, lumbar region
M4726	1	Other spondylosis with radiculopathy, lumbar region
M478	1	Other spondylosis
M4782	1	Other spondylosis, cervical region
M479	1	Spondylosis, unspecified
M4799	1	Spondylosis, unspecified, site unspecified
M4800	1	Spinal stenosis, multiple sites in spine
M4806	1	Spinal stenosis, lumbar region
M4809	1	Spinal stenosis, site unspecified
M4956	1	Collapsed vertebra in diseases classified elsewhere, lumbar region
M512	1	Other specified intervertebral disc displacement
M519	1	Intervertebral disc disorder, unspecified
M549	1	Dorsalgia, unspecified
M600	1	Infective myositis
M609	1	Myositis, unspecified
M6261	1	Muscle strain, shoulder region
M6280	1	Other specified disorders of muscle, multiple sites
M6299	1	Disorder of muscle, unspecified, site unspecified
M7157	1	Other bursitis, not elsewhere classified, ankle and foot
M750	1	Adhesive capsulitis of shoulder
M760	1	Gluteal tendinitis
M779	1	Enthesopathy, unspecified
M7916	1	Myalgia, lower leg
M7987	1	Other specified soft tissue disorders, ankle and foot
M8698	1	Osteomyelitis, unspecified, other site
M9409	1	NA
N008	1	Acute nephritic syndrome, other
N017	1	Rapidly progressive nephritic syndrome, diffuse crescentic glomerulonephritis
N028	1	Recurrent and persistent haematuria, other
N083	1	Glomerular disorders in diabetes mellitus (E10-E14+ with common fourth character .2)
N132	1	Hydronephrosis with renal and ureteral calculous obstruction
N136	1	Pyonephrosis
N142	1	Nephropathy induced by unspecified drug, medicament or biological substance
N144	1	Toxic nephropathy, not elsewhere classified
N178	1	Other acute renal failure
N19	1	Unspecified kidney failure
N201	1	Calculus of ureter
N211	1	Calculus in urethra
N302	1	Other chronic cystitis
N309	1	Cystitis, unspecified
N482	1	Other inflammatory disorders of penis
N483	1	Priapism
N61	1	Inflammatory disorders of breast
N63	1	Unspecified lump in breast
N736	1	Female pelvic peritoneal adhesions
N739	1	Female pelvic inflammatory disease, unspecified
N760	1	Acute vaginitis
N771	1	Vaginitis, vulvitis and vulvovaginitis in infectious and parasitic diseases classified elsewhere
N831	1	Corpus luteum cyst
N910	1	Primary amenorrhoea
O044	1	Medical abortion, incomplete, without complication
O210	1	Mild hyperemesis gravidarum
O234	1	Unspecified infection of urinary tract in pregnancy
O261	1	Low weight gain in pregnancy
O268	1	Other specified pregnancy-related conditions
O300	1	Twin pregnancy
O420	1	Premature rupture of membranes, onset of labour within 24 hours
O421	1	Premature rupture of membranes, onset of labour after 24 hours
O622	1	Other uterine inertia
O623	1	Precipitate labour
O682	1	Labour and delivery complicated by fetal heart rate anomaly with meconium in amniotic fluid
O713	1	Obstetric laceration of cervix
O717	1	Obstetric haematoma of pelvis
O721	1	Other immediate postpartum haemorrhage
O751	1	Shock during or following labour and delivery
O984	1	Viral hepatitis complicating pregnancy, childbirth and the puerperium
O988	1	Other maternal infectious and parasitic diseases complicating pregnancy, childbirth and the puerperium
O990	1	Anaemia complicating pregnancy, childbirth and the puerperium
O995	1	Diseases of the respiratory system complicating pregnancy, childbirth and the puerperium
O996	1	Diseases of the digestive system complicating pregnancy, childbirth and the puerperium
Q043	1	Other reduction deformities of brain
Q070	1	Arnold-Chiari syndrome
Q249	1	Congenital malformation of heart, unspecified
Q250	1	Patent ductus arteriosus
Q430	1	Meckel's diverticulum
Q610	1	Congenital single renal cyst
Q613	1	Polycystic kidney, unspecified
R008	1	Other and unspecified abnormalities of heart beat
R066	1	Hiccough
R073	1	Other chest pain
R100	1	Acute abdomen
R1048	1	NA
R110	1	NA
R14	1	Flatulence and related conditions
R170	1	NA
R179	1	NA
R190	1	Intra-abdominal and pelvic swelling, mass and lump
R200	1	Anaesthesia of skin
R220	1	Localized swelling, mass and lump, head
R253	1	Fasciculation
R413	1	Other amnesia
R453	1	Demoralization and apathy
R468	1	Other symptoms and signs involving appearance and behaviour
R470	1	Dysphasia and aphasia
R520	1	Acute pain
R560	1	Febrile convulsions
R590	1	Localized enlarged lymph nodes
R599	1	Enlarged lymph nodes, unspecified
R609	1	Oedema, unspecified
R628	1	Other lack of expected normal physiological development
R638	1	Other symptoms and signs concerning food and fluid intake
R650	1	Systemic Inflammatory Response Syndrome of infectious origin without organ failure
R75	1	Laboratory evidence of human immunodeficiency virus [HIV]
R771	1	Abnormality of globulin
R80	1	Isolated proteinuria
R858	1	Abnormal findings in specimens from digestive organs and abdominal cavity, other abnormal findings
R946	1	Abnormal results of thyroid function studies
S001	1	Contusion of eyelid and periocular area
S002	1	Other superficial injuries of eyelid and periocular area
S003	1	Superficial injury of nose
S009	1	Superficial injury of head, part unspecified
S012	1	Open wound of nose
S0151	1	NA
S017	1	Multiple open wounds of head
S020	1	Fracture of vault of skull
S0211	1	Fracture of base of skull, open
S022	1	Fracture of nasal bones
S0220	1	Fracture of nasal bones, closed
S0221	1	Fracture of nasal bones, open
S0230	1	Fracture of orbital floor, closed
S02402	1	NA
S0241	1	Fracture of malar and maxillary bones, open
S0251	1	Fracture of tooth, open
S02600	1	NA
S0261	1	Fracture of mandible, open
S0281	1	Fractures of other skull and facial bones, open
S0290	1	Fracture of skull and facial bones, part unspecified, closed
S040	1	Injury of optic nerve and pathways
S060	1	Concussion
S064	1	Epidural haemorrhage
S065	1	Traumatic subdural haemorrhage
S066	1	Traumatic subarachnoid haemorrhage
S069	1	Intracranial injury, unspecified
S098	1	Other specified injuries of head
S117	1	Multiple open wounds of neck
S1200	1	Fracture of first cervical vertebra, closed
S12202	1	NA
S1290	1	Fracture of neck, part unspecified, closed
S141	1	Other and unspecified injuries of cervical spinal cord
S16	1	Injury of muscle and tendon at neck level
S198	1	Other specified injuries of neck
S199	1	Unspecified injury of neck
S203	1	Other superficial injuries of front wall of thorax
S208	1	Superficial injury of other and unspecified parts of thorax
S210	1	Open wound of breast
S212	1	Open wound of back wall of thorax
S218	1	Open wound of other parts of thorax
S220	1	Fracture of thoracic vertebra
S2210	1	Multiple fractures of thoracic spine, closed
S22102	1	NA
S241	1	Other and unspecified injuries of thoracic spinal cord
S2710	1	Traumatic haemothorax, without open wound into thoracic cavity
S2711	1	Traumatic haemothorax, with open wound into thoracic cavity
S299	1	Unspecified injury of thorax
S301	1	Contusion of abdominal wall
S308	1	Other superficial injuries of abdomen, lower back and pelvis
S309	1	Superficial injury of abdomen, lower back and pelvis, part unspecified
S310	1	Open wound of lower back and pelvis
S311	1	Open wound of abdominal wall
S313	1	Open wound of scrotum and testes
S314	1	Open wound of vagina and vulva
S320	1	Fracture of lumbar vertebra
S341	1	Other injury of lumbar spinal cord
S360	1	Injury of spleen
S3611	1	Injury of liver or gallbladder, with open wound into cavity
S3641	1	Injury of small intestine, with open wound into cavity
S3651	1	Injury of colon, with open wound into cavity
S3680	1	Injury of other intra-abdominal organs, without open wound into cavity
S3681	1	Injury of other intra-abdominal organs, with open wound into cavity
S3700	1	Injury of kidney, without open wound into cavity
S372	1	Injury of bladder
S3730	1	Injury of urethra, without open wound into cavity
S4080	1	NA
S4082	1	NA
S409	1	Superficial injury of shoulder and upper arm, unspecified
S42000	1	NA
S4220	1	Fracture of upper end of humerus, closed
S4221	1	Fracture of upper end of humerus, open
S468	1	Injury of other muscles and tendons at shoulder and upper arm level
S498	1	Other specified injuries of shoulder and upper arm
S510	1	Open wound of elbow
S511	1	NA
S518	1	Open wound of other parts of forearm
S5200	1	Fracture of upper end of ulna, closed
S5201	1	Fracture of upper end of ulna, open
S5220	1	Fracture of shaft of ulna, closed
S52504	1	NA
S52508	1	NA
S550	1	Injury of ulnar artery at forearm level
S551	1	Injury of radial artery at forearm level
S552	1	Injury of vein at forearm level
S561	1	Injury of long flexor muscle and tendon of other finger(s) at forearm level
S562	1	Injury of other flexor muscle and tendon at forearm level
S568	1	Injury of other and unspecified muscles and tendons at forearm level
S6080	1	NA
S6082	1	NA
S617	1	Multiple open wounds of wrist and hand
S6231	1	Fracture of other metacarpal bone, open
S6240	1	Multiple fractures of metacarpal bones, closed
S6260	1	Fracture of other finger, closed
S636	1	Sprain and strain of finger(s)
S637	1	Sprain and strain of other and unspecified parts of hand
S644	1	Injury of digital nerve of other finger
S680	1	Traumatic amputation of thumb (complete)(partial)
S681	1	Traumatic amputation of other single finger (complete)(partial)
S711	1	Open wound of thigh
S720	1	Fracture of neck of femur
S72000	1	NA
S72009	1	NA
S72111	1	NA
S72309	1	NA
S7240	1	Fracture of lower end of femur, closed
S7241	1	Fracture of lower end of femur, open
S72419	1	NA
S7270	1	Multiple fractures of femur, closed
S809	1	Superficial injury of lower leg, unspecified
S811	1	NA
S817	1	Multiple open wounds of lower leg
S818	1	Open wound of other parts of lower leg
S82109	1	NA
S8211	1	Fracture of upper end of tibia, open
S82201	1	NA
S82209	1	NA
S82308	1	NA
S8241	1	Fracture of fibula alone, open
S826	1	Fracture of lateral malleolus
S8261	1	Fracture of lateral malleolus, open
S8280	1	Fractures of other parts of lower leg, closed
S8290	1	Fracture of lower leg, part unspecified, closed
S899	1	Unspecified injury of lower leg
S908	1	Other superficial injuries of ankle and foot
S910	1	Open wound of ankle
S9200	1	Fracture of calcaneus, closed
S9230	1	Fracture of metatarsal bone, closed
S92310	1	NA
S9251	1	Fracture of other toe, open
S930	1	Dislocation of ankle joint
S936	1	Sprain and strain of other and unspecified parts of foot
S961	1	Injury of muscle and tendon of long extensor muscle of toe at ankle and foot level
S969	1	Injury of unspecified muscle and tendon at ankle and foot level
S999	1	Unspecified injury of ankle and foot
T093	1	Injury of spinal cord, level unspecified
T132	1	Dislocation, sprain and strain of unspecified joint and ligament of lower limb, level unspecified
T201	1	Burn of first degree of head and neck
T231	1	Burn of first degree of wrist and hand
T241	1	Burn of first degree of hip and lower limb, except ankle and foot
T242	1	Burn of second degree of hip and lower limb, except ankle and foot
T286	1	Corrosion of oesophagus
T287	1	Corrosion of other parts of alimentary tract
T311	1	Burns involving 10-19% of body surface
T317	1	Burns involving 70-79% of body surface
T360	1	Poisoning by systemic antibiotics, penicillins
T405	1	Poisoning, cocaine
T409	1	Poisoning, other and unspecified psychodysleptics [hallucinogens]
T412	1	Poisoning, other and unspecified general anaesthetics
T420	1	Poisoning, hydantoin derivatives
T423	1	Poisoning, barbiturates
T430	1	Poisoning, tricyclic and tetracyclic antidepressants
T439	1	Poisoning, psychotropic drug, unspecified
T460	1	Poisoning, cardiac-stimulant glycosides and drugs of similar action
T483	1	Poisoning, antitussives
T500	1	Poisoning, mineralocorticoids and their antagonists
T503	1	Poisoning, electrolytic, caloric and water-balance agents
T508	1	Poisoning, diagnostic agents
T543	1	Toxic effect, corrosive alkalis and alkali-like substances
T55	1	Toxic effect of soaps and detergents
T629	1	Toxic effect, noxious substance eaten as food, unspecified
T672	1	Heat cramp
T675	1	Heat exhaustion, unspecified
T730	1	Effects of hunger
T783	1	Angioneurotic oedema
T784	1	Allergy, unspecified
T801	1	Vascular complications following infusion, transfusion and therapeutic injection
T802	1	Infections following infusion, transfusion and therapeutic injection
T813	1	Disruption of operation wound, not elsewhere classified
T841	1	Mechanical complication of internal fixation device of bones of limb
T847	1	Infection and inflammatory reaction due to other internal orthopaedic prosthetic devices, implants and grafts
T857	1	Infection and inflammatory reaction due to other internal prosthetic devices, implants and grafts
T874	1	Infection of amputation stump
T881	1	Other complications following immunization, not elsewhere classified
T905	1	Sequelae of intracranial injury
U089	1	Personal history of COVID-19, unspecified
U129	1	COVID-19 vaccines causing adverse effects in therapeutic use, unspecified
U7042	1	NA
V0399	1	Pedestrian injured in collision with car, pick-up truck or van, unspecified whether traffic or nontraffic accident, during unspecified activity
V1809	1	Pedal cyclist injured in noncollision transport accident, driver, nontraffic accident, during unspecified activity
V2259	1	Motorcycle rider injured in collision with two- or three-wheeled motor vehicle, passenger, traffic accident, during unspecified activity
V2741	1	Motorcycle rider injured in collision with fixed or stationary object, driver, traffic accident, while engaged in leisure activity
V2841	1	Motorcycle rider injured in noncollision transport accident, driver, traffic accident, while engaged in leisure activity
V2842	1	Motorcycle rider injured in noncollision transport accident, driver, traffic accident, while working for income
V2859	1	Motorcycle rider injured in noncollision transport accident, passenger, traffic accident, during unspecified activity
V2949	1	Motorcycle driver injured in collision with other and unspecified motor vehicles in traffic accident, during unspecified activity
V2999	1	Motorcycle rider [any] injured in unspecified traffic accident, during unspecified activity
V3859	1	Occupant of three-wheeled motor vehicle injured in noncollision transport accident, driver, traffic accident, during unspecified activity
V3869	1	Occupant of three-wheeled motor vehicle injured in noncollision transport accident, passenger, traffic accident, during unspecified activity
V5359	1	Occupant of pick-up truck or van injured in collision with car, pick-up truck or van, driver, traffic accident, during unspecified activity
V5859	1	Occupant of pick-up truck or van injured in noncollision transport accident, driver, traffic accident, during unspecified activity
W0104	1	Fall on same level from slipping, tripping and stumbling, home, while resting, sleeping, eating or engaging in other vital activities
W0109	1	Fall on same level from slipping, tripping and stumbling, home, during unspecified activity
W0114	1	Fall on same level from slipping, tripping and stumbling, residential institution, while resting, sleeping, eating or engaging in other vital activities
W0129	1	Fall on same level from slipping, tripping and stumbling, school, other institution and public administrative area, during unspecified activity
W0198	1	Fall on same level from slipping, tripping and stumbling, unspecified place, while engaged in other specified activities
W0629	1	Fall involving bed, school, other institution and public administrative area, during unspecified activity
W1000	1	Fall on and from stairs and steps, home, while engaged in sports activity
W1008	1	Fall on and from stairs and steps, home, while engaged in other specified activities
W1009	1	Fall on and from stairs and steps, home, during unspecified activity
W1262	1	Fall on and from scaffolding, industrial and construction area, while working for income
W1293	1	Fall on and from scaffolding, unspecified place, while engaged in other types of work
W1308	1	Fall from, out of or through building or structure, home, while engaged in other specified activities
W1489	1	Fall from tree, other specified places, during unspecified activity
W1792	1	Other fall from one level to another, unspecified place, while working for income
W1849	1	Other fall on same level, street and highway, during unspecified activity
W269	1	Contact with knife, sword or dagger, unspecified place
W2788	1	Contact with nonpowered hand tool, other specified places, while engaged in other specified activities
W3099	1	Contact with agricultural machinery, unspecified place, during unspecified activity
W3129	1	Contact with other and unspecified machinery, school, other institution and public administrative area, during unspecified activity
W3499	1	Discharge from other and unspecified firearms, unspecified place, during unspecified activity
W4099	1	Explosion of other materials, unspecified place, during unspecified activity
W4599	1	Foreign body or object entering through skin, unspecified place, during unspecified activity
W5009	1	Hit, struck, kicked, twisted, bitten or scratched by another person, home, during unspecified activity
W5499	1	Bitten or struck by dog, unspecified place, during unspecified activity
W5599	1	Bitten or struck by other mammals, unspecified place, during unspecified activity
W5721	1	Bitten or stung by nonvenomous insect and other nonvenomous arthropods, school, other institution and public administrative area, while engaged in leisure activity
W7499	1	Unspecified drowning and submersion, unspecified place, during unspecified activity
W7699	1	Other accidental hanging and strangulation, unspecified place, during unspecified activity
X0899	1	Exposure to other specified smoke, fire and flames, unspecified place, during unspecified activity
X0999	1	Exposure to unspecified smoke, fire and flames, unspecified place, during unspecified activity
X1009	1	Contact with hot drinks, food, fats and cooking oils, home, during unspecified activity
X1099	1	Contact with hot drinks, food, fats and cooking oils, unspecified place, during unspecified activity
X1299	1	Contact with other hot fluids, unspecified place, during unspecified activity
X2001	1	Contact with venomous snakes and lizards, home, while engaged in leisure activity
X2409	1	Contact with centipedes and venomous millipedes (tropical), home, during unspecified activity
X2699	1	Contact with venomous marine animals and plants, unspecified place, during unspecified activity
X3099	1	Exposure to excessive natural heat, unspecified place, during unspecified activity
X407	1	Accidental poisoning by and exposure to nonopioid analgesics, antipyretics and antirheumatics, farm
X4099	1	Accidental poisoning by and exposure to nonopioid analgesics, antipyretics and antirheumatics, unspecified place, during unspecified activity
X4129	1	Accidental poisoning by and exposure to antiepileptic, sedative-hypnotic, antiparkinsonism and psychotropic drugs, not elsewhere classified, school, other institution and public administrative area, during unspecified activity
X4200	1	Accidental poisoning by and exposure to narcotics and psychodysleptics [hallucinogens], not elsewhere classified, home, while engaged in sports activity
X4219	1	Accidental poisoning by and exposure to narcotics and psychodysleptics [hallucinogens], not elsewhere classified, residential institution, during unspecified activity
X4292	1	Accidental poisoning by and exposure to narcotics and psychodysleptics [hallucinogens], not elsewhere classified, unspecified place, while working for income
X4401	1	Accidental poisoning by and exposure to other and unspecified drugs, medicaments and biological substances, home, while engaged in leisure activity
X449	1	Accidental poisoning by and exposure to other and unspecified drugs, medicaments and biological substances, unspecified place
X4499	1	Accidental poisoning by and exposure to other and unspecified drugs, medicaments and biological substances, unspecified place, during unspecified activity
X4609	1	Accidental poisoning by and exposure to organic solvents and halogenated hydrocarbons and their vapours, home, during unspecified activity
X4801	1	Accidental poisoning by and exposure to pesticides, home, while engaged in leisure activity
X4872	1	Accidental poisoning by and exposure to pesticides, farm, while working for income
X4899	1	Accidental poisoning by and exposure to pesticides, unspecified place, during unspecified activity
X4901	1	Accidental poisoning by and exposure to other and unspecified chemicals and noxious substances, home, while engaged in leisure activity
X496	1	Accidental poisoning by and exposure to other and unspecified chemicals and noxious substances, industrial and construction area
X4968	1	Accidental poisoning by and exposure to other and unspecified chemicals and noxious substances, industrial and construction area, while engaged in other specified activities
X499	1	Accidental poisoning by and exposure to other and unspecified chemicals and noxious substances, unspecified place
X4994	1	Accidental poisoning by and exposure to other and unspecified chemicals and noxious substances, unspecified place, while resting, sleeping, eating or engaging in other vital activities
X5010	1	Overexertion and strenuous or repetitive movements, residential institution, while engaged in sports activity
X5099	1	Overexertion and strenuous or repetitive movements, unspecified place, during unspecified activity
X5990	1	Exposure to unspecified factor causing other and unspecified injury, while engaged in sports activity
X6091	1	Intentional self-poisoning by and exposure to nonopioid analgesics, antipyretics and antirheumatics, unspecified place, while engaged in leisure activity
X6200	1	Intentional self-poisoning by and exposure to narcotics and psychodysleptics [hallucinogens], not elsewhere classified, home, while engaged in sports activity
X6208	1	Intentional self-poisoning by and exposure to narcotics and psychodysleptics [hallucinogens], not elsewhere classified, home, while engaged in other specified activities
X6219	1	Intentional self-poisoning by and exposure to narcotics and psychodysleptics [hallucinogens], not elsewhere classified, residential institution, during unspecified activity
X6229	1	Intentional self-poisoning by and exposure to narcotics and psychodysleptics [hallucinogens], not elsewhere classified, school, other institution and public administrative area, during unspecified activity
X6289	1	Intentional self-poisoning by and exposure to narcotics and psychodysleptics [hallucinogens], not elsewhere classified, other specified places, during unspecified activity
X6294	1	Intentional self-poisoning by and exposure to narcotics and psychodysleptics [hallucinogens], not elsewhere classified, unspecified place, while resting, sleeping, eating or engaging in other vital activities
X6309	1	Intentional self-poisoning by and exposure to other drugs acting on the autonomic nervous system, home, during unspecified activity
X6404	1	Intentional self-poisoning by and exposure to other and unspecified drugs, medicaments and biological substances, home, while resting, sleeping, eating or engaging in other vital activities
X6428	1	Intentional self-poisoning by and exposure to other and unspecified drugs, medicaments and biological substances, school, other institution and public administrative area, while engaged in other specified activities
X6699	1	Intentional self-poisoning by and exposure to organic solvents and halogenated hydrocarbons and their vapours, unspecified place, during unspecified activity
X6809	1	Intentional self-poisoning by and exposure to pesticides, home, during unspecified activity
X6909	1	Intentional self-poisoning by and exposure to other and unspecified chemicals and noxious substances, home, during unspecified activity
X7004	1	Intentional self-harm by hanging, strangulation and suffocation, home, while resting, sleeping, eating or engaging in other vital activities
X7008	1	Intentional self-harm by hanging, strangulation and suffocation, home, while engaged in other specified activities
X7009	1	Intentional self-harm by hanging, strangulation and suffocation, home, during unspecified activity
X7019	1	Intentional self-harm by hanging, strangulation and suffocation, residential institution, during unspecified activity
X7804	1	Intentional self-harm by sharp object, home, while resting, sleeping, eating or engaging in other vital activities
X8049	1	Intentional self-harm by jumping from a high place, street and highway, during unspecified activity
X8399	1	Intentional self-harm by other specified means, unspecified place, during unspecified activity
X84	1	Intentional self-harm by unspecified means
X9598	1	Assault by other and unspecified firearm discharge, unspecified place, while engaged in other specified activities
X9909	1	Assault by sharp object, home, during unspecified activity
X9958	1	Assault by sharp object, trade and service area, while engaged in other specified activities
Y070	1	Other maltreatment by spouse or partner
Y0804	1	Assault by other specified means, home, while resting, sleeping, eating or engaging in other vital activities
Y109	1	Poisoning by and exposure to nonopioid analgesics, antipyretics and antirheumatics, undetermined intent, unspecified place
Y1104	1	Poisoning by and exposure to antiepileptic, sedative-hypnotic, antiparkinsonism and psychotropic drugs, not elsewhere classified, undetermined intent, home, while resting, sleeping, eating or engaging in other vital activities
Y1109	1	Poisoning by and exposure to antiepileptic, sedative-hypnotic, antiparkinsonism and psychotropic drugs, not elsewhere classified, undetermined intent, home, during unspecified activity
Y1200	1	Poisoning by and exposure to narcotics and psychodysleptics [hallucinogens], not elsewhere classified, undetermined intent, home, while engaged in sports activity
Y1211	1	Poisoning by and exposure to narcotics and psychodysleptics [hallucinogens], not elsewhere classified, undetermined intent, residential institution, while engaged in leisure activity
Y1224	1	Poisoning by and exposure to narcotics and psychodysleptics [hallucinogens], not elsewhere classified, undetermined intent, school, other institution and public administrative area, while resting
Y1239	1	Poisoning by and exposure to narcotics and psychodysleptics [hallucinogens], not elsewhere classified, undetermined intent, sports and athletics area, during unspecified activity
Y149	1	Poisoning by and exposure to other and unspecified drugs, medicaments and biological substances, undetermined intent, unspecified place
Y1799	1	Poisoning by and exposure to other gases and vapours, undetermined intent, unspecified place, during unspecified activity
Y189	1	Poisoning by and exposure to pesticides, undetermined intent, unspecified place
Y1899	1	Poisoning by and exposure to pesticides, undetermined intent, unspecified place, during unspecified activity
Y1999	1	Poisoning by and exposure to other and unspecified chemicals and noxious substances, undetermined intent, unspecified place, during unspecified activity
Y2809	1	Contact with sharp object, undetermined intent, home, during unspecified activity
Y2899	1	Contact with sharp object, undetermined intent, unspecified place, during unspecified activity
Y355	1	Legal execution
Y407	1	Adverse effects in therapeutic use, antifungal antibiotics, systemically used
Y412	1	Adverse effects in therapeutic use, antimalarials and drugs acting on other blood protozoa
Y429	1	Adverse effects in therapeutic use, other and unspecified hormone antagonists
Y432	1	Adverse effects in therapeutic use, antineoplastic natural products
Y433	1	Adverse effects in therapeutic use, other antineoplastic drugs
Y446	1	Adverse effects in therapeutic use, natural blood and blood products
Y452	1	Adverse effects in therapeutic use, propionic acid derivatives
Y459	1	Adverse effects in therapeutic use, analgesic, antipyretic and anti-inflammatory drug, unspecified
Y462	1	Adverse effects in therapeutic use, hydantoin derivatives
Y467	1	Adverse effects in therapeutic use, antiparkinsonism drugs
Y478	1	Adverse effects in therapeutic use, other sedatives, hypnotics and antianxiety drugs
Y492	1	Adverse effects in therapeutic use, other and unspecified antidepressants
Y494	1	Adverse effects in therapeutic use, butyrophenone and thioxanthene neuroleptics
Y499	1	Adverse effects in therapeutic use, psychotropic drug, unspecified
Y527	1	Adverse effects in therapeutic use, peripheral vasodilators
Y540	1	Adverse effects in therapeutic use, mineralocorticoids
Y560	1	Adverse effects in therapeutic use, local antifungal, anti-infective and anti-inflammatory drugs, not elsewhere classified
Y578	1	Adverse effects in therapeutic use, other drugs and medicaments
Y590	1	Adverse effects in therapeutic use, viral vaccines
Y600	1	Unintentional cut, puncture, perforation or haemorrhage during surgical operation
Y620	1	Failure of sterile precautions during surgical operation
Y621	1	Failure of sterile precautions during infusion or transfusion
Y731	1	Gastroenterology and urology devices associated with adverse incidents, therapeutic (nonsurgical) and rehabilitative devices
Y835	1	Abnormal reaction/later complication, without mention of misadventure at the time of the procedure, amputation of limb(s)
Y86	1	Sequelae of other accidents
Z010	1	Examination of eyes and vision
Z017	1	Laboratory examination
Z027	1	Issue of medical certificate
Z033	1	Observation for suspected nervous system disorder
Z046	1	General psychiatric examination, requested by authority
Z090	1	Follow-up examination after surgery for other conditions
Z121	1	Special screening examination for neoplasm of intestinal tract
Z134	1	Special screening examination for certain developmental disorders in childhood
Z270	1	Need for immunization against cholera with typhoid-paratyphoid [cholera + TAB]
Z292	1	Other prophylactic chemotherapy
Z33	1	Pregnant state, incidental
Z353	1	Supervision of pregnancy with history of insufficient antenatal care
Z356	1	Supervision of very young primigravida
Z358	1	Supervision of other high-risk pregnancies
Z390	1	Care and examination immediately after delivery
Z430	1	Attention to tracheostomy
Z431	1	Attention to gastrostomy
Z433	1	Attention to colostomy
Z435	1	Attention to cystostomy
Z470	1	Follow-up care involving removal of fracture plate and other internal fixation device
Z480	1	Attention to surgical dressings and sutures
Z505	1	Speech therapy
Z530	1	Procedure not carried out because of contraindication
Z538	1	Procedure not carried out for other reasons
Z553	1	Underachievement in school
Z587	1	Exposure to tobacco smoke
Z616	1	Problems related to alleged physical abuse of child
Z619	1	Negative life event in childhood, unspecified
Z639	1	Problem related to primary support group, unspecified
Z659	1	Problem related to unspecified psychosocial circumstances
Z703	1	Counselling related to combined concerns regarding sexual attitude, behaviour and orientation
Z726	1	Gambling and betting
Z729	1	Problem related to lifestyle, unspecified
Z732	1	Lack of relaxation and leisure
Z733	1	Stress, not elsewhere classified
Z738	1	Other problems related to life-management difficulty
Z739	1	Problem related to life-management difficulty, unspecified
Z742	1	Need for assistance at home and no other household member able to render care
Z765	1	Malingerer [conscious simulation]
Z848	1	Family history of other specified conditions
Z850	1	Personal history of malignant neoplasm of digestive organs
Z853	1	Personal history of malignant neoplasm of breast
Z857	1	Personal history of other malignant neoplasms of lymphoid, haematopoietic and related tissues
Z864	1	Personal history of psychoactive substance abuse
Z865	1	Personal history of other mental and behavioural disorders
Z871	1	Personal history of diseases of the digestive system
Z903	1	Acquired absence of part of stomach
Z910	1	Personal history of allergy, other than to drugs and biological substances
Z916	1	Personal history of other physical trauma
Z950	1	Presence of cardiac pacemaker
Z951	1	Presence of aortocoronary bypass graft
Z954	1	Presence of other heart-valve replacement
Z961	1	Presence of intraocular lens
Z992	1	Dependence on renal dialysis

## Sheet: n23
ICD10_Code	count	WHO_Full_Desc
F121	13	Mental and behavioural disorders due to use of cannabinoids, harmful use
T407	6	Poisoning, cannabis (derivatives)
E871	4	Hypo-osmolality and hyponatraemia
E876	4	Hypokalaemia
F151	4	Mental and behavioural disorders due to use of other stimulants, including caffeine, harmful use
E119	3	Type 2 diabetes mellitus without complications
F101	3	Mental and behavioural disorders due to use of alcohol, harmful use
J189	3	Pneumonia, unspecified
E834	2	Disorders of magnesium metabolism
F123	2	Mental and behavioural disorders due to use of cannabinoids, withdrawal state
F200	2	Paranoid schizophrenia
G409	2	Epilepsy, unspecified
X6299	2	Intentional self-poisoning by and exposure to narcotics and psychodysleptics [hallucinogens], not elsewhere classified, unspecified place, during unspecified activity
Y1299	2	Poisoning by and exposure to narcotics and psychodysleptics [hallucinogens], not elsewhere classified, undetermined intent, unspecified place, during unspecified activity
B182	1	Chronic viral hepatitis C
B189	1	Chronic viral hepatitis, unspecified
B360	1	Pityriasis versicolor
D383	1	Neoplasm of uncertain or unknown behaviour, mediastinum
D649	1	Anaemia, unspecified
D684	1	Acquired coagulation factor deficiency
D689	1	Coagulation defect, unspecified
D728	1	Other specified disorders of white blood cells
F103	1	Mental and behavioural disorders due to use of alcohol, withdrawal state
F120	1	Mental and behavioural disorders due to use of cannabinoids, acute intoxication
F1250	1	NA
F129	1	Mental and behavioural disorders due to use of cannabinoids, unspecified mental and behavioural disorder
F191	1	Mental and behavioural disorders due to multiple drug use and use of other psychoactive substances, harmful use
F195	1	Mental and behavioural disorders due to multiple drug use and use of other psychoactive substances, other psychotic disorder
F2090	1	NA
F341	1	Dysthymia
G470	1	Disorders of initiating and maintaining sleep [insomnias]
I10	1	Essential (primary) hypertension
I48	1	Atrial fibrillation and flutter
I693	1	Sequelae of cerebral infarction
I694	1	Sequelae of stroke, not specified as haemorrhage or infarction
I741	1	Embolism and thrombosis of other and unspecified parts of aorta
I898	1	Other specified noninfective disorders of lymphatic vessels and lymph nodes
J209	1	Acute bronchitis, unspecified
J439	1	Emphysema, unspecified
J441	1	Chronic obstructive pulmonary disease with acute exacerbation, unspecified
J80	1	Adult respiratory distress syndrome
J90	1	Pleural effusion, not elsewhere classified
J981	1	Pulmonary collapse
K30	1	Functional dyspepsia
K701	1	Alcoholic hepatitis
K746	1	Other and unspecified cirrhosis of liver
M6289	1	Other specified disorders of muscle, site unspecified
N028	1	Recurrent and persistent haematuria, other
N179	1	Acute renal failure, unspecified
R000	1	Tachycardia, unspecified
R509	1	Fever, unspecified
R568	1	Other and unspecified convulsions
R591	1	Generalized enlarged lymph nodes
R826	1	Abnormal urine levels of substances chiefly nonmedicinal as to source
X6209	1	Intentional self-poisoning by and exposure to narcotics and psychodysleptics [hallucinogens], not elsewhere classified, home, during unspecified activity
Y1209	1	Poisoning by and exposure to narcotics and psychodysleptics [hallucinogens], not elsewhere classified, undetermined intent, home, during unspecified activity
Z115	1	Special screening examination for other viral diseases
Z721	1	Alcohol use
Z742	1	Need for assistance at home and no other household member able to render care
