# Supplementary material for: Relationship between hospitalization from cannabis usage and pulmonary tuberculosis in Thailand from 2017 to 2022
Source: PLoS One. 2024 Dec 5;19(12):e0312139. doi: 10.1371/journal.pone.0312139 (PMC11620427; doi:10.1371/journal.pone.0312139)
Supplement: S5 Dataset — (XLSX) [file pone.0312139.s005.xlsx]

## Sheet: tab123
age.group	age_y	sex.f	dm	hypo.osmo	hypokal	pnuemo	outcome.count	outcome.count.2	person.year	durat	exposure
(-Inf,39]	38	Male	FALSE	FALSE	TRUE	FALSE	0	0	0.958248	NA	1
(39, Inf]	49	Male	FALSE	FALSE	FALSE	FALSE	0	0	3.31828	NA	1
(39, Inf]	59	Female	FALSE	FALSE	FALSE	FALSE	0	0	3.7399	NA	1
(-Inf,39]	16	Male	FALSE	FALSE	FALSE	FALSE	0	0	0.689938	NA	1
(39, Inf]	77	Female	FALSE	FALSE	FALSE	FALSE	0	0	0.210815	NA	0
(-Inf,39]	26	Male	FALSE	FALSE	FALSE	FALSE	0	0	0.966461	NA	1
(-Inf,39]	26	Male	FALSE	FALSE	FALSE	FALSE	0	0	3.52361	NA	1
(-Inf,39]	23	Female	FALSE	FALSE	FALSE	FALSE	0	0	4.44901	NA	1
(-Inf,39]	17	Male	FALSE	FALSE	TRUE	FALSE	0	0	2.6037	NA	1
(-Inf,39]	15	Male	FALSE	FALSE	TRUE	FALSE	0	0	1.52498	NA	1
(-Inf,39]	23	Male	FALSE	FALSE	FALSE	FALSE	0	0	2.70773	NA	0
(39, Inf]	53	Male	TRUE	FALSE	FALSE	FALSE	0	0	1.59343	NA	1
(39, Inf]	68	Female	FALSE	FALSE	FALSE	FALSE	0	0	3.24162	NA	1
(-Inf,39]	17	Male	FALSE	FALSE	FALSE	FALSE	0	0	0.208077	NA	1
(-Inf,39]	16	Male	FALSE	FALSE	FALSE	FALSE	0	0	0.553046	NA	1
(-Inf,39]	15	Male	FALSE	FALSE	FALSE	FALSE	0	0	2.1191	NA	1
(39, Inf]	50	Male	FALSE	TRUE	FALSE	FALSE	0	0	0.0711841	NA	1
(-Inf,39]	21	Female	FALSE	FALSE	FALSE	FALSE	0	0	2.35181	NA	1
(-Inf,39]	31	Female	FALSE	FALSE	FALSE	FALSE	0	0	1.6783	NA	1
(-Inf,39]	16	Male	FALSE	FALSE	FALSE	FALSE	0	0	2.64476	NA	1
(39, Inf]	51	Male	FALSE	FALSE	FALSE	FALSE	0	0	0.268309	NA	1
(-Inf,39]	35	Male	FALSE	FALSE	FALSE	FALSE	0	0	0.188912	NA	1
(-Inf,39]	24	Male	FALSE	FALSE	FALSE	FALSE	0	0	1.91102	NA	1
(39, Inf]	53	Male	FALSE	TRUE	FALSE	FALSE	0	0	4.92813	NA	1
(39, Inf]	69	Female	FALSE	FALSE	FALSE	FALSE	0	0	2.42026	NA	1
(39, Inf]	52	Male	FALSE	FALSE	FALSE	FALSE	0	0	2.22313	NA	1
(-Inf,39]	13	Female	FALSE	FALSE	FALSE	FALSE	0	0	1.85079	NA	0
(-Inf,39]	25	Male	FALSE	FALSE	FALSE	FALSE	0	0	0.689938	NA	1
(-Inf,39]	36	Female	FALSE	FALSE	TRUE	FALSE	0	0	3.14579	NA	0
(-Inf,39]	24	Male	FALSE	FALSE	TRUE	FALSE	0	0	0.224504	NA	1
(39, Inf]	74	Female	FALSE	FALSE	FALSE	FALSE	0	0	1.36893	NA	0
(-Inf,39]	21	Male	FALSE	FALSE	FALSE	FALSE	0	0	1.67283	NA	1
(-Inf,39]	18	Male	FALSE	FALSE	FALSE	FALSE	0	0	0.221766	NA	1
(-Inf,39]	14	Male	FALSE	FALSE	FALSE	FALSE	0	0	0.0273785	NA	1
(-Inf,39]	25	Male	FALSE	FALSE	FALSE	FALSE	0	0	5.66188	NA	1
(-Inf,39]	32	Male	FALSE	FALSE	FALSE	FALSE	0	0	0.0629706	NA	1
(-Inf,39]	17	Male	FALSE	FALSE	TRUE	FALSE	0	0	0.383299	NA	1
(-Inf,39]	20	Male	FALSE	FALSE	TRUE	FALSE	0	0	3.2909	NA	1
(39, Inf]	51	Male	FALSE	FALSE	FALSE	FALSE	0	0	0.0492813	NA	1
(39, Inf]	65	Female	TRUE	FALSE	FALSE	FALSE	0	0	3.2334	NA	0
(-Inf,39]	25	Male	FALSE	FALSE	FALSE	FALSE	0	0	2.60917	NA	1
(-Inf,39]	36	Male	FALSE	FALSE	FALSE	FALSE	0	0	0.145106	NA	0
(39, Inf]	67	Male	FALSE	FALSE	FALSE	FALSE	0	0	3.30185	NA	0
(-Inf,39]	28	Male	FALSE	FALSE	FALSE	FALSE	0	0	0.1013	NA	1
(-Inf,39]	14	Male	FALSE	TRUE	TRUE	FALSE	0	0	1.40726	NA	1
(39, Inf]	45	Male	FALSE	FALSE	FALSE	FALSE	0	0	0.240931	NA	1
(39, Inf]	64	Male	FALSE	FALSE	TRUE	FALSE	0	0	3.02533	NA	0
(-Inf,39]	24	Male	FALSE	FALSE	TRUE	FALSE	0	0	1.1937	NA	1
(-Inf,39]	24	Male	FALSE	FALSE	FALSE	FALSE	0	0	0.156057	NA	1
(-Inf,39]	16	Male	FALSE	FALSE	FALSE	FALSE	0	0	5.68104	NA	1
(-Inf,39]	14	Male	FALSE	FALSE	FALSE	FALSE	0	0	0.205339	NA	0
(-Inf,39]	14	Male	FALSE	FALSE	FALSE	FALSE	0	0	3.60849	NA	1
(-Inf,39]	30	Female	FALSE	FALSE	FALSE	FALSE	0	0	0.394251	NA	0
(-Inf,39]	22	Male	FALSE	FALSE	TRUE	FALSE	0	0	1.22382	NA	1
(-Inf,39]	28	Male	FALSE	FALSE	FALSE	FALSE	0	0	0.895277	NA	1
(-Inf,39]	31	Male	FALSE	FALSE	FALSE	FALSE	0	0	1.30322	NA	1
(39, Inf]	53	Male	FALSE	FALSE	FALSE	FALSE	0	0	0.284736	NA	1
(-Inf,39]	18	Male	FALSE	FALSE	FALSE	FALSE	0	0	0.147844	NA	1
(-Inf,39]	20	Male	FALSE	FALSE	FALSE	TRUE	0	0	0.0711841	NA	1
(39, Inf]	48	Male	FALSE	FALSE	TRUE	FALSE	0	0	0.0273785	NA	1
(39, Inf]	45	Male	FALSE	FALSE	FALSE	FALSE	0	0	0.930869	NA	1
(-Inf,39]	25	Male	FALSE	FALSE	FALSE	FALSE	0	0	1.94935	NA	1
(39, Inf]	61	Male	FALSE	FALSE	FALSE	FALSE	0	0	0.577687	NA	1
(39, Inf]	41	Male	FALSE	FALSE	FALSE	FALSE	0	0	2.10267	NA	1
(39, Inf]	43	Male	FALSE	FALSE	TRUE	FALSE	0	0	0.210815	NA	1
(39, Inf]	46	Male	FALSE	FALSE	FALSE	FALSE	0	0	1.40178	NA	1
(-Inf,39]	10	Male	FALSE	FALSE	TRUE	FALSE	0	0	1.56879	NA	1
(-Inf,39]	23	Female	FALSE	FALSE	FALSE	FALSE	0	0	1.09514	NA	1
(-Inf,39]	39	Male	FALSE	FALSE	FALSE	FALSE	0	0	0.281999	NA	1
(39, Inf]	61	Female	TRUE	FALSE	FALSE	FALSE	0	0	0	NA	1
(39, Inf]	43	Male	FALSE	FALSE	FALSE	FALSE	0	0	4.09582	NA	1
(-Inf,39]	22	Male	FALSE	FALSE	FALSE	FALSE	0	0	0.271047	NA	1
(-Inf,39]	23	Male	FALSE	FALSE	FALSE	FALSE	0	0	2.53251	NA	1
(-Inf,39]	20	Male	FALSE	FALSE	TRUE	FALSE	0	0	2.37372	NA	1
(-Inf,39]	17	Male	FALSE	FALSE	FALSE	FALSE	0	0	0.120465	NA	1
(39, Inf]	45	Male	FALSE	FALSE	FALSE	FALSE	0	0	2.81177	NA	1
(39, Inf]	51	Male	FALSE	FALSE	FALSE	FALSE	0	0	1.6783	NA	0
(39, Inf]	54	Male	FALSE	FALSE	FALSE	FALSE	0	0	3.27995	NA	1
(-Inf,39]	23	Male	FALSE	FALSE	FALSE	FALSE	0	0	4.29569	NA	1
(-Inf,39]	18	Male	FALSE	FALSE	FALSE	FALSE	0	0	2.25051	NA	1
(-Inf,39]	24	Male	FALSE	FALSE	FALSE	FALSE	0	0	5.859	NA	1
(39, Inf]	56	Male	FALSE	FALSE	FALSE	FALSE	0	0	3.31828	NA	1
(39, Inf]	62	Female	FALSE	FALSE	FALSE	FALSE	0	0	0.290212	NA	0
(-Inf,39]	15	Male	FALSE	FALSE	FALSE	FALSE	0	0	1.56605	NA	1
(-Inf,39]	24	Male	FALSE	FALSE	FALSE	FALSE	0	0	0.81588	NA	1
(-Inf,39]	15	Male	FALSE	FALSE	FALSE	FALSE	0	0	4.69815	NA	1
(39, Inf]	63	Female	FALSE	FALSE	TRUE	FALSE	0	0	3.20055	NA	1
(-Inf,39]	32	Male	FALSE	FALSE	FALSE	FALSE	0	0	1.73306	NA	0
(-Inf,39]	19	Male	FALSE	FALSE	FALSE	FALSE	0	0	1.79603	NA	1
(-Inf,39]	15	Male	FALSE	FALSE	FALSE	FALSE	0	0	2.92129	NA	1
(-Inf,39]	30	Male	FALSE	FALSE	FALSE	FALSE	0	0	0.00821355	NA	1
(39, Inf]	58	Male	FALSE	FALSE	FALSE	FALSE	0	0	2.1629	NA	1
(39, Inf]	40	Male	FALSE	FALSE	FALSE	FALSE	0	0	2.38741	NA	1
(-Inf,39]	18	Male	FALSE	FALSE	FALSE	FALSE	0	0	3.65503	NA	1
(39, Inf]	53	Female	FALSE	FALSE	FALSE	FALSE	0	0	3.7399	NA	1
(-Inf,39]	24	Male	FALSE	FALSE	FALSE	FALSE	0	0	0.273785	NA	1
(39, Inf]	54	Male	TRUE	FALSE	FALSE	FALSE	0	0	0.599589	NA	1
(39, Inf]	53	Female	FALSE	FALSE	FALSE	FALSE	0	0	3.18686	NA	0
(-Inf,39]	20	Male	FALSE	FALSE	FALSE	FALSE	0	0	4.07392	NA	1
(-Inf,39]	27	Male	FALSE	FALSE	FALSE	FALSE	0	0	4.45722	NA	1
(-Inf,39]	18	Male	FALSE	FALSE	FALSE	FALSE	0	0	0.0848734	NA	1
(-Inf,39]	20	Male	FALSE	FALSE	FALSE	FALSE	0	0	3.36482	NA	1
(-Inf,39]	20	Male	FALSE	FALSE	FALSE	FALSE	0	0	2.4011	NA	1
(-Inf,39]	24	Male	FALSE	FALSE	TRUE	FALSE	0	0	1.09514	NA	1
(-Inf,39]	22	Male	FALSE	FALSE	FALSE	FALSE	0	0	4.28747	NA	1
(-Inf,39]	23	Male	FALSE	FALSE	FALSE	FALSE	0	0	2.68583	NA	1
(-Inf,39]	16	Male	FALSE	FALSE	FALSE	FALSE	0	0	5.25394	NA	0
(-Inf,39]	16	Male	FALSE	FALSE	FALSE	FALSE	0	0	2.3436	NA	1
(-Inf,39]	16	Male	FALSE	FALSE	FALSE	FALSE	0	0	0.320329	NA	1
(-Inf,39]	15	Male	FALSE	FALSE	FALSE	FALSE	0	0	0.698152	NA	1
(-Inf,39]	18	Male	FALSE	FALSE	FALSE	FALSE	0	0	0.4846	NA	1
(-Inf,39]	38	Male	FALSE	FALSE	FALSE	FALSE	0	0	0.438056	NA	1
(-Inf,39]	26	Male	FALSE	FALSE	FALSE	FALSE	0	0	0.0985626	NA	1
(-Inf,39]	34	Male	FALSE	FALSE	TRUE	FALSE	0	0	4.06023	NA	1
(-Inf,39]	34	Male	FALSE	FALSE	FALSE	TRUE	0	0	2.55441	NA	0
(-Inf,39]	23	Male	FALSE	FALSE	TRUE	FALSE	0	0	2.10267	NA	1
(39, Inf]	44	Male	FALSE	FALSE	FALSE	FALSE	0	0	0.791239	NA	1
(-Inf,39]	37	Male	FALSE	FALSE	FALSE	FALSE	0	0	0.465435	NA	1
(-Inf,39]	26	Male	FALSE	FALSE	FALSE	FALSE	0	0	2.67762	NA	1
(-Inf,39]	19	Male	FALSE	FALSE	FALSE	FALSE	0	0	5.4538	NA	1
(-Inf,39]	25	Male	FALSE	FALSE	FALSE	FALSE	0	0	0.358658	NA	1
(-Inf,39]	24	Female	FALSE	FALSE	FALSE	FALSE	0	0	0.528405	NA	0
(39, Inf]	40	Male	FALSE	FALSE	FALSE	FALSE	0	0	0.594114	NA	0
(39, Inf]	46	Male	FALSE	TRUE	FALSE	FALSE	0	0	1.81793	NA	0
(39, Inf]	61	Male	FALSE	FALSE	FALSE	FALSE	0	0	3.16222	NA	1
(-Inf,39]	18	Male	FALSE	FALSE	FALSE	FALSE	0	0	1.38809	NA	1
(-Inf,39]	26	Male	FALSE	FALSE	TRUE	FALSE	0	0	1.61807	NA	1
(-Inf,39]	27	Male	FALSE	FALSE	FALSE	FALSE	0	0	2.48597	NA	0
(-Inf,39]	31	Female	FALSE	FALSE	FALSE	FALSE	0	0	0.659822	NA	1
(39, Inf]	65	Male	FALSE	FALSE	FALSE	FALSE	0	0	0.347707	NA	1
(-Inf,39]	28	Male	FALSE	FALSE	FALSE	FALSE	0	0	4.01916	NA	0
(39, Inf]	54	Male	FALSE	FALSE	FALSE	FALSE	0	0	0.0355921	NA	1
(-Inf,39]	19	Male	FALSE	FALSE	TRUE	FALSE	0	0	0.298426	NA	1
(-Inf,39]	16	Male	FALSE	FALSE	FALSE	FALSE	0	0	0.0520192	NA	0
(-Inf,39]	32	Male	FALSE	FALSE	FALSE	FALSE	0	0	0.229979	NA	1
(-Inf,39]	16	Male	FALSE	FALSE	FALSE	FALSE	0	0	3.67146	NA	1
(39, Inf]	70	Male	FALSE	FALSE	FALSE	FALSE	0	0	1.56879	NA	0
(39, Inf]	76	Male	FALSE	FALSE	TRUE	FALSE	0	0	2.68309	NA	0
(39, Inf]	46	Male	FALSE	FALSE	FALSE	FALSE	0	0	0.194387	NA	1
(39, Inf]	69	Male	FALSE	FALSE	FALSE	FALSE	0	0	1.54689	NA	0
(-Inf,39]	36	Male	FALSE	FALSE	FALSE	FALSE	0	0	3.18412	NA	0
(39, Inf]	44	Male	FALSE	FALSE	FALSE	FALSE	0	0	1.87269	NA	1
(-Inf,39]	24	Female	FALSE	FALSE	FALSE	FALSE	0	0	2.24504	NA	1
(-Inf,39]	35	Male	FALSE	FALSE	FALSE	FALSE	0	0	0.290212	NA	0
(-Inf,39]	21	Male	FALSE	FALSE	FALSE	FALSE	0	0	0.21629	NA	1
(39, Inf]	43	Male	FALSE	FALSE	TRUE	FALSE	0	0	0.99384	NA	1
(-Inf,39]	34	Male	FALSE	FALSE	TRUE	FALSE	0	0	3.28268	NA	1
(39, Inf]	51	Female	FALSE	FALSE	FALSE	FALSE	0	0	3.36482	NA	1
(-Inf,39]	32	Male	FALSE	FALSE	FALSE	FALSE	0	0	1.59343	NA	1
(-Inf,39]	32	Male	FALSE	TRUE	FALSE	FALSE	0	0	0.553046	NA	1
(-Inf,39]	26	Male	FALSE	FALSE	FALSE	FALSE	0	0	4.86242	NA	1
(-Inf,39]	21	Male	FALSE	FALSE	FALSE	FALSE	0	0	1.81246	NA	1
(-Inf,39]	27	Male	FALSE	FALSE	FALSE	FALSE	0	0	0.492813	NA	0
(-Inf,39]	30	Male	FALSE	FALSE	TRUE	FALSE	0	0	0.580424	NA	1
(-Inf,39]	38	Male	FALSE	FALSE	FALSE	FALSE	0	0	1.2512	NA	1
(-Inf,39]	3	Male	FALSE	FALSE	FALSE	FALSE	0	0	1.59617	NA	1
(-Inf,39]	22	Male	FALSE	FALSE	FALSE	FALSE	0	0	0.271047	NA	0
(-Inf,39]	31	Male	FALSE	FALSE	TRUE	FALSE	0	0	1.37988	NA	1
(-Inf,39]	27	Male	FALSE	TRUE	FALSE	FALSE	0	0	1.58248	NA	0
(-Inf,39]	20	Male	FALSE	FALSE	FALSE	FALSE	0	0	1.51129	NA	1
(-Inf,39]	28	Female	FALSE	FALSE	TRUE	FALSE	0	0	0.0903491	NA	1
(-Inf,39]	29	Male	FALSE	FALSE	FALSE	FALSE	0	0	0.698152	NA	1
(-Inf,39]	29	Male	FALSE	FALSE	FALSE	FALSE	0	0	0.607803	NA	1
(39, Inf]	50	Female	FALSE	FALSE	TRUE	FALSE	0	0	2.62834	NA	1
(-Inf,39]	32	Male	FALSE	FALSE	FALSE	FALSE	0	0	3.48802	NA	0
(-Inf,39]	31	Male	FALSE	FALSE	FALSE	FALSE	0	0	1.99042	NA	1
(39, Inf]	42	Male	FALSE	FALSE	FALSE	FALSE	0	0	1.95483	NA	1
(-Inf,39]	22	Male	FALSE	FALSE	FALSE	FALSE	0	0	1.01027	NA	1
(-Inf,39]	35	Male	FALSE	FALSE	FALSE	FALSE	0	0	3.52909	NA	0
(-Inf,39]	22	Male	FALSE	FALSE	FALSE	FALSE	0	0	0.054757	NA	1
(39, Inf]	62	Male	TRUE	FALSE	FALSE	FALSE	0	0	2.71869	NA	1
(-Inf,39]	17	Male	FALSE	FALSE	FALSE	FALSE	0	0	2.22587	NA	1
(39, Inf]	44	Male	FALSE	FALSE	FALSE	FALSE	0	0	3.13484	NA	0
(39, Inf]	61	Female	FALSE	FALSE	FALSE	FALSE	0	0	3.38672	NA	1
(-Inf,39]	18	Male	FALSE	FALSE	FALSE	FALSE	0	0	0.13963	NA	1
(-Inf,39]	28	Male	FALSE	FALSE	FALSE	FALSE	0	0	0.733744	NA	1
(-Inf,39]	33	Male	FALSE	FALSE	FALSE	FALSE	0	0	0.687201	NA	1
(-Inf,39]	35	Male	FALSE	FALSE	TRUE	FALSE	0	0	4.41342	NA	1
(-Inf,39]	26	Male	FALSE	FALSE	FALSE	FALSE	0	0	4.9473	NA	1
(-Inf,39]	19	Male	FALSE	FALSE	FALSE	FALSE	0	0	3.436	NA	1
(-Inf,39]	18	Male	FALSE	FALSE	FALSE	FALSE	0	0	0.982888	NA	0
(-Inf,39]	17	Male	FALSE	FALSE	FALSE	FALSE	0	0	1.68378	NA	0
(-Inf,39]	25	Male	FALSE	FALSE	FALSE	FALSE	0	0	1.63176	NA	1
(39, Inf]	40	Male	FALSE	TRUE	FALSE	FALSE	0	0	0.637919	NA	1
(-Inf,39]	36	Male	FALSE	FALSE	FALSE	FALSE	0	0	0.651608	NA	1
(39, Inf]	57	Male	FALSE	FALSE	FALSE	FALSE	0	0	1.78782	NA	1
(-Inf,39]	21	Male	FALSE	FALSE	FALSE	FALSE	0	0	0.818617	NA	0
(39, Inf]	61	Male	FALSE	FALSE	FALSE	FALSE	0	0	0.783025	NA	1
(39, Inf]	47	Male	FALSE	FALSE	FALSE	FALSE	0	0	1.87543	NA	1
(39, Inf]	55	Male	FALSE	FALSE	FALSE	FALSE	0	0	1.35797	NA	0
(-Inf,39]	22	Male	FALSE	FALSE	FALSE	FALSE	0	0	4.66256	NA	1
(-Inf,39]	34	Male	FALSE	FALSE	FALSE	FALSE	0	0	0.435318	NA	1
(39, Inf]	59	Female	FALSE	FALSE	FALSE	FALSE	0	0	5.36345	NA	1
(-Inf,39]	36	Male	FALSE	FALSE	FALSE	FALSE	0	0	2.30801	NA	1
(-Inf,39]	38	Female	FALSE	FALSE	TRUE	FALSE	0	0	2.01506	NA	0
(39, Inf]	45	Male	FALSE	FALSE	FALSE	FALSE	0	0	3.26899	NA	1
(-Inf,39]	24	Male	FALSE	FALSE	FALSE	FALSE	0	0	0.0985626	NA	1
(-Inf,39]	20	Male	FALSE	FALSE	FALSE	FALSE	0	0	0.0054757	NA	1
(39, Inf]	41	Female	FALSE	FALSE	FALSE	FALSE	0	0	2.73511	NA	1
(39, Inf]	50	Female	FALSE	FALSE	FALSE	FALSE	0	0	0.232717	NA	1
(-Inf,39]	39	Male	FALSE	FALSE	FALSE	FALSE	0	0	4.98836	NA	0
(-Inf,39]	35	Male	FALSE	FALSE	FALSE	FALSE	0	0	0.167009	NA	1
(-Inf,39]	23	Male	FALSE	FALSE	FALSE	FALSE	0	0	4.35866	NA	1
(39, Inf]	42	Male	FALSE	FALSE	FALSE	FALSE	0	0	2.56263	NA	0
(-Inf,39]	30	Male	FALSE	FALSE	FALSE	FALSE	0	0	1.27858	NA	1
(-Inf,39]	32	Male	FALSE	FALSE	FALSE	FALSE	0	0	1.79329	NA	1
(-Inf,39]	18	Female	FALSE	FALSE	FALSE	FALSE	0	0	1.33333	NA	1
(-Inf,39]	28	Male	FALSE	FALSE	FALSE	FALSE	0	0	0.81588	NA	0
(-Inf,39]	26	Male	FALSE	FALSE	FALSE	FALSE	0	0	0.944559	NA	1
(-Inf,39]	25	Male	FALSE	FALSE	TRUE	FALSE	0	0	2.96235	NA	1
(-Inf,39]	27	Male	FALSE	FALSE	FALSE	FALSE	0	0	3.37303	NA	0
(-Inf,39]	21	Male	FALSE	FALSE	TRUE	FALSE	0	0	5.05133	NA	1
(-Inf,39]	32	Male	FALSE	FALSE	FALSE	FALSE	0	0	0.243669	NA	1
(-Inf,39]	37	Male	FALSE	FALSE	FALSE	FALSE	0	0	2.04244	NA	0
(-Inf,39]	29	Male	FALSE	FALSE	TRUE	FALSE	0	0	2.29158	NA	1
(39, Inf]	41	Male	FALSE	FALSE	FALSE	FALSE	0	0	0.054757	NA	1
(-Inf,39]	33	Male	FALSE	FALSE	FALSE	FALSE	0	0	1.34976	NA	1
(39, Inf]	68	Male	TRUE	FALSE	FALSE	FALSE	0	0	0.0273785	NA	1
(-Inf,39]	9	Female	FALSE	FALSE	FALSE	FALSE	0	0	0.257358	NA	1
(39, Inf]	90	Male	FALSE	FALSE	FALSE	FALSE	0	0	3.14579	NA	1
(-Inf,39]	25	Male	FALSE	FALSE	FALSE	FALSE	0	0	3.42231	NA	1
(39, Inf]	40	Male	FALSE	FALSE	FALSE	FALSE	0	0	3.34839	NA	0
(-Inf,39]	24	Male	FALSE	FALSE	FALSE	FALSE	0	0	0.309377	NA	1
(39, Inf]	58	Female	FALSE	FALSE	FALSE	FALSE	0	0	3.70979	NA	1
(39, Inf]	59	Male	FALSE	FALSE	FALSE	FALSE	0	0	4.27105	NA	1
(39, Inf]	43	Male	FALSE	FALSE	FALSE	FALSE	0	0	0.911704	NA	1
(39, Inf]	45	Male	FALSE	FALSE	FALSE	FALSE	0	0	0.303901	NA	0
(-Inf,39]	20	Male	FALSE	FALSE	FALSE	FALSE	0	0	5.36345	NA	0
(-Inf,39]	28	Male	FALSE	FALSE	FALSE	FALSE	0	0	2.39562	NA	0
(-Inf,39]	23	Male	FALSE	FALSE	FALSE	FALSE	0	0	0.0848734	NA	1
(39, Inf]	42	Male	FALSE	FALSE	FALSE	FALSE	0	0	1.70842	NA	0
(-Inf,39]	18	Male	FALSE	FALSE	FALSE	FALSE	0	0	1.09788	NA	1
(-Inf,39]	24	Male	FALSE	FALSE	FALSE	FALSE	0	0	5.66735	NA	0
(-Inf,39]	23	Male	FALSE	FALSE	FALSE	FALSE	0	0	1.39083	NA	1
(-Inf,39]	29	Male	FALSE	FALSE	FALSE	FALSE	0	0	2.37645	NA	1
(-Inf,39]	25	Male	FALSE	FALSE	FALSE	FALSE	0	0	0.142368	NA	0
(-Inf,39]	29	Male	FALSE	FALSE	FALSE	FALSE	0	0	1.68104	NA	1
(-Inf,39]	20	Male	FALSE	FALSE	FALSE	FALSE	0	0	2.0835	NA	1
(39, Inf]	68	Male	FALSE	TRUE	FALSE	FALSE	0	0	1.51129	NA	1
(39, Inf]	89	Female	FALSE	FALSE	FALSE	FALSE	0	0	0.164271	NA	0
(-Inf,39]	18	Male	FALSE	FALSE	TRUE	FALSE	0	0	1.577	NA	1
(-Inf,39]	35	Male	FALSE	FALSE	TRUE	FALSE	0	0	2.10267	NA	1
(-Inf,39]	25	Male	FALSE	FALSE	FALSE	FALSE	0	0	1.86448	NA	1
(-Inf,39]	35	Male	FALSE	FALSE	FALSE	FALSE	0	0	0.199863	NA	1
(-Inf,39]	13	Female	FALSE	FALSE	FALSE	FALSE	0	0	1.89733	NA	1
(-Inf,39]	32	Male	FALSE	FALSE	TRUE	FALSE	0	0	2.5681	NA	1
(-Inf,39]	35	Male	FALSE	FALSE	FALSE	FALSE	0	0	0.290212	NA	1
(-Inf,39]	35	Male	FALSE	FALSE	TRUE	FALSE	0	0	0.952772	NA	1
(-Inf,39]	22	Male	FALSE	FALSE	TRUE	FALSE	0	0	2.36003	NA	1
(-Inf,39]	28	Male	FALSE	TRUE	FALSE	FALSE	1	1	1.97125	0.1	0
(-Inf,39]	37	Male	TRUE	FALSE	FALSE	FALSE	0	0	1.50034	NA	0
(-Inf,39]	20	Male	FALSE	FALSE	FALSE	FALSE	0	0	3.18412	NA	1
(-Inf,39]	28	Female	FALSE	FALSE	FALSE	FALSE	0	0	2.12457	NA	0
(-Inf,39]	27	Male	FALSE	FALSE	FALSE	FALSE	0	0	0.982888	NA	1
(39, Inf]	48	Male	TRUE	FALSE	FALSE	FALSE	1	1	1.5989	13.5	0
(39, Inf]	63	Female	FALSE	FALSE	FALSE	FALSE	0	0	3.30185	NA	1
(39, Inf]	51	Male	FALSE	FALSE	FALSE	FALSE	0	0	0	NA	1
(-Inf,39]	17	Male	FALSE	FALSE	FALSE	FALSE	0	0	5.49213	NA	1
(39, Inf]	56	Female	FALSE	FALSE	TRUE	FALSE	0	0	3.04997	NA	1
(39, Inf]	52	Female	FALSE	FALSE	FALSE	FALSE	0	0	3.26352	NA	1
(-Inf,39]	28	Male	FALSE	FALSE	TRUE	FALSE	0	0	2.4011	NA	0
(-Inf,39]	24	Male	FALSE	FALSE	FALSE	FALSE	0	0	0.906229	NA	1
(39, Inf]	70	Male	FALSE	TRUE	FALSE	FALSE	0	0	1.83436	NA	1
(-Inf,39]	36	Male	FALSE	FALSE	FALSE	FALSE	0	0	0.539357	NA	1
(-Inf,39]	21	Male	FALSE	FALSE	FALSE	FALSE	0	0	1.88912	NA	1
(-Inf,39]	16	Male	FALSE	FALSE	FALSE	FALSE	0	0	1.37988	NA	1
(-Inf,39]	22	Male	FALSE	FALSE	FALSE	FALSE	0	0	1.35524	NA	1
(39, Inf]	47	Male	FALSE	FALSE	FALSE	FALSE	0	0	2.74606	NA	1
(-Inf,39]	22	Male	FALSE	FALSE	FALSE	FALSE	0	0	4.47912	NA	1
(-Inf,39]	23	Male	FALSE	FALSE	FALSE	FALSE	0	0	3.99179	NA	1
(39, Inf]	46	Male	TRUE	FALSE	FALSE	FALSE	0	0	4.75565	NA	1
(-Inf,39]	12	Male	FALSE	FALSE	FALSE	FALSE	0	0	0.752909	NA	1
(-Inf,39]	20	Male	FALSE	FALSE	FALSE	FALSE	0	0	3.04997	NA	1
(-Inf,39]	20	Male	FALSE	FALSE	FALSE	FALSE	0	0	1.3963	NA	1
(39, Inf]	51	Female	FALSE	FALSE	FALSE	FALSE	0	0	2.57906	NA	1
(39, Inf]	45	Male	FALSE	FALSE	FALSE	FALSE	0	0	3.99726	NA	1
(39, Inf]	44	Male	FALSE	FALSE	FALSE	FALSE	0	0	2.81451	NA	1
(39, Inf]	68	Female	TRUE	FALSE	FALSE	FALSE	0	0	1.79603	NA	1
(39, Inf]	52	Male	FALSE	FALSE	FALSE	FALSE	0	0	0.900753	NA	1
(39, Inf]	45	Male	FALSE	FALSE	FALSE	FALSE	0	0	2.75154	NA	1
(-Inf,39]	21	Male	FALSE	FALSE	FALSE	FALSE	0	0	2.64476	NA	1
(-Inf,39]	16	Female	FALSE	FALSE	FALSE	FALSE	0	0	0.290212	NA	1
(39, Inf]	41	Male	FALSE	FALSE	FALSE	FALSE	0	0	2.60096	NA	1
(-Inf,39]	32	Male	FALSE	FALSE	FALSE	FALSE	0	0	3.436	NA	1
(-Inf,39]	29	Male	FALSE	FALSE	FALSE	FALSE	0	0	1.013	NA	1
(39, Inf]	70	Female	TRUE	FALSE	FALSE	FALSE	0	0	2.49966	NA	0
(-Inf,39]	22	Male	FALSE	FALSE	FALSE	FALSE	0	0	1.50582	NA	1
(39, Inf]	73	Female	FALSE	FALSE	FALSE	FALSE	0	0	2.91855	NA	1
(39, Inf]	64	Male	FALSE	FALSE	FALSE	FALSE	0	0	3.09651	NA	1
(39, Inf]	48	Male	FALSE	FALSE	FALSE	FALSE	0	0	0.670773	NA	1
(-Inf,39]	36	Male	FALSE	FALSE	FALSE	FALSE	0	0	2.26146	NA	1
(-Inf,39]	18	Male	FALSE	FALSE	TRUE	FALSE	0	0	1.32238	NA	1
(39, Inf]	77	Female	FALSE	FALSE	TRUE	FALSE	0	0	1.66461	NA	0
(-Inf,39]	19	Female	FALSE	FALSE	FALSE	FALSE	0	0	0.0821355	NA	1
(39, Inf]	60	Female	FALSE	FALSE	FALSE	FALSE	0	0	0.939083	NA	1
(39, Inf]	52	Male	FALSE	FALSE	FALSE	FALSE	0	0	2.62012	NA	1
(39, Inf]	50	Female	FALSE	FALSE	FALSE	FALSE	0	0	2.97331	NA	1
(39, Inf]	55	Male	FALSE	FALSE	FALSE	FALSE	0	0	3.38672	NA	1
(-Inf,39]	34	Male	FALSE	FALSE	FALSE	FALSE	0	0	0.605065	NA	0
(-Inf,39]	22	Male	FALSE	FALSE	FALSE	FALSE	0	0	5.87543	NA	1
(-Inf,39]	20	Male	FALSE	FALSE	FALSE	FALSE	0	0	3.10746	NA	1
(39, Inf]	45	Male	FALSE	FALSE	FALSE	FALSE	0	0	2.02327	NA	1
(39, Inf]	44	Male	FALSE	FALSE	FALSE	FALSE	0	0	0.106776	NA	1
(39, Inf]	64	Male	FALSE	FALSE	FALSE	FALSE	0	0	1.44559	NA	0
(-Inf,39]	33	Male	FALSE	FALSE	FALSE	FALSE	0	0	0.91718	NA	1
(-Inf,39]	23	Male	FALSE	FALSE	FALSE	FALSE	0	0	3.64408	NA	1
(-Inf,39]	27	Male	FALSE	FALSE	FALSE	FALSE	0	0	4.43806	NA	1
(-Inf,39]	22	Male	FALSE	FALSE	FALSE	FALSE	0	0	1.74949	NA	0
(39, Inf]	41	Male	FALSE	FALSE	FALSE	FALSE	0	0	0.11499	NA	0
(-Inf,39]	24	Male	FALSE	FALSE	FALSE	FALSE	0	0	4.2026	NA	0
(39, Inf]	40	Male	FALSE	FALSE	TRUE	FALSE	0	0	0.0273785	NA	1
(-Inf,39]	21	Male	FALSE	FALSE	FALSE	FALSE	0	0	2.31622	NA	1
(-Inf,39]	20	Male	FALSE	FALSE	TRUE	FALSE	0	0	1.62902	NA	1
(-Inf,39]	24	Male	FALSE	FALSE	FALSE	FALSE	0	0	1.79329	NA	1
(-Inf,39]	23	Male	FALSE	FALSE	FALSE	FALSE	0	0	0.0985626	NA	1
(39, Inf]	53	Male	FALSE	TRUE	TRUE	FALSE	0	0	0.303901	NA	1
(-Inf,39]	19	Male	FALSE	FALSE	FALSE	FALSE	0	0	4.66804	NA	0
(-Inf,39]	22	Male	FALSE	FALSE	FALSE	FALSE	0	0	3.86585	NA	1
(-Inf,39]	23	Male	FALSE	FALSE	FALSE	FALSE	0	0	3.14853	NA	1
(-Inf,39]	8	Male	FALSE	FALSE	FALSE	FALSE	0	0	1.65366	NA	1
(-Inf,39]	34	Male	FALSE	FALSE	FALSE	FALSE	0	0	1.28679	NA	1
(-Inf,39]	22	Male	FALSE	FALSE	FALSE	FALSE	0	0	4.20808	NA	1
(39, Inf]	51	Male	FALSE	FALSE	FALSE	FALSE	0	0	3.12936	NA	1
(-Inf,39]	14	Male	FALSE	FALSE	FALSE	TRUE	0	0	0	NA	0
(-Inf,39]	29	Male	FALSE	FALSE	FALSE	FALSE	0	0	1.45927	NA	1
(-Inf,39]	30	Male	FALSE	FALSE	TRUE	FALSE	0	0	1.2731	NA	1
(39, Inf]	55	Male	FALSE	FALSE	FALSE	FALSE	0	0	3.31554	NA	0
(-Inf,39]	16	Male	FALSE	FALSE	TRUE	FALSE	0	0	2.72416	NA	1
(-Inf,39]	34	Male	FALSE	FALSE	FALSE	FALSE	0	0	0.405202	NA	1
(39, Inf]	67	Female	FALSE	FALSE	FALSE	FALSE	0	0	2.47502	NA	1
(-Inf,39]	38	Male	FALSE	FALSE	FALSE	FALSE	0	0	1.28953	NA	1
(-Inf,39]	33	Male	FALSE	FALSE	TRUE	FALSE	0	0	0.84052	NA	1
(-Inf,39]	17	Male	FALSE	FALSE	FALSE	FALSE	0	0	4.33949	NA	1
(-Inf,39]	19	Male	FALSE	FALSE	FALSE	FALSE	0	0	0.172485	NA	1
(39, Inf]	53	Male	FALSE	FALSE	FALSE	FALSE	0	0	1.07598	NA	1
(39, Inf]	68	Male	FALSE	FALSE	FALSE	FALSE	0	0	1.94935	NA	0
(39, Inf]	54	Male	FALSE	FALSE	FALSE	FALSE	0	0	2.4011	NA	1
(39, Inf]	60	Male	TRUE	FALSE	FALSE	FALSE	0	0	1.08693	NA	1
(39, Inf]	56	Male	FALSE	TRUE	FALSE	FALSE	0	0	0.722793	NA	1
(-Inf,39]	13	Male	FALSE	FALSE	TRUE	FALSE	0	0	4.89802	NA	1
(-Inf,39]	19	Male	FALSE	FALSE	FALSE	FALSE	0	0	4.06845	NA	1
(-Inf,39]	27	Male	FALSE	FALSE	TRUE	FALSE	0	0	0.95551	NA	1
(39, Inf]	43	Male	FALSE	FALSE	FALSE	FALSE	0	0	1.08693	NA	1
(-Inf,39]	39	Male	FALSE	FALSE	TRUE	FALSE	0	0	2.59822	NA	0
(39, Inf]	55	Male	FALSE	FALSE	TRUE	FALSE	0	0	0.183436	NA	0
(-Inf,39]	34	Male	FALSE	FALSE	TRUE	FALSE	0	0	1.23477	NA	1
(39, Inf]	56	Male	FALSE	FALSE	FALSE	FALSE	0	0	5.46475	NA	1
(-Inf,39]	26	Male	FALSE	FALSE	TRUE	FALSE	0	0	0.210815	NA	1
(-Inf,39]	35	Male	FALSE	FALSE	TRUE	FALSE	0	0	0.991102	NA	0
(-Inf,39]	31	Male	FALSE	FALSE	FALSE	FALSE	0	0	1.21834	NA	1
(39, Inf]	49	Female	FALSE	FALSE	FALSE	FALSE	0	0	3.22245	NA	1
(-Inf,39]	24	Male	FALSE	FALSE	FALSE	FALSE	0	0	1.41821	NA	1
(-Inf,39]	21	Male	FALSE	FALSE	FALSE	FALSE	0	0	3.07187	NA	1
(-Inf,39]	24	Male	FALSE	FALSE	FALSE	FALSE	0	0	0.246407	NA	1
(39, Inf]	62	Male	FALSE	FALSE	FALSE	FALSE	0	0	2.59001	NA	0
(39, Inf]	63	Female	FALSE	FALSE	FALSE	FALSE	0	0	0.219028	NA	1
(39, Inf]	42	Male	FALSE	FALSE	FALSE	FALSE	0	0	0.303901	NA	1
(-Inf,39]	23	Male	FALSE	FALSE	FALSE	FALSE	0	0	0.0054757	NA	1
(-Inf,39]	18	Male	FALSE	FALSE	FALSE	FALSE	0	0	3.04723	NA	1
(39, Inf]	54	Male	FALSE	FALSE	FALSE	FALSE	0	0	3.41684	NA	1
(-Inf,39]	15	Male	FALSE	FALSE	FALSE	FALSE	0	0	5.21287	NA	0
(39, Inf]	64	Male	FALSE	FALSE	FALSE	FALSE	0	0	1.46475	NA	1
(-Inf,39]	27	Male	FALSE	FALSE	FALSE	FALSE	0	0	5.96578	NA	1
(39, Inf]	42	Female	FALSE	FALSE	FALSE	FALSE	0	0	2.51061	NA	1
(-Inf,39]	18	Male	FALSE	FALSE	FALSE	FALSE	0	0	4.27105	NA	1
(39, Inf]	51	Male	FALSE	FALSE	FALSE	FALSE	0	0	3.27447	NA	1
(-Inf,39]	22	Male	FALSE	FALSE	FALSE	FALSE	0	0	3.45517	NA	0
(-Inf,39]	7	Female	FALSE	FALSE	TRUE	FALSE	0	0	1.08693	NA	1
(-Inf,39]	33	Male	FALSE	FALSE	FALSE	FALSE	0	0	0.91718	NA	1
(39, Inf]	59	Male	FALSE	FALSE	FALSE	FALSE	0	0	1.38535	NA	0
(-Inf,39]	30	Male	FALSE	FALSE	FALSE	FALSE	0	0	3.50445	NA	1
(-Inf,39]	28	Female	FALSE	FALSE	TRUE	FALSE	0	0	2.08624	NA	1
(-Inf,39]	21	Male	FALSE	FALSE	TRUE	FALSE	0	0	1.60986	NA	1
(-Inf,39]	32	Male	FALSE	FALSE	FALSE	FALSE	0	0	0.0793977	NA	0
(-Inf,39]	34	Male	FALSE	FALSE	TRUE	FALSE	0	0	2.23682	NA	1
(-Inf,39]	30	Male	FALSE	FALSE	FALSE	FALSE	0	0	1.02943	NA	1
(39, Inf]	42	Female	FALSE	FALSE	FALSE	FALSE	0	0	1.24025	NA	1
(-Inf,39]	22	Male	FALSE	FALSE	FALSE	FALSE	0	0	2.63655	NA	1
(39, Inf]	54	Male	FALSE	FALSE	FALSE	FALSE	0	0	3.37029	NA	1
(-Inf,39]	17	Male	FALSE	FALSE	FALSE	FALSE	0	0	5.48665	NA	1
(-Inf,39]	22	Male	FALSE	FALSE	FALSE	FALSE	0	0	0.0136893	NA	0
(39, Inf]	40	Male	FALSE	FALSE	FALSE	FALSE	0	0	2.56537	NA	1
(-Inf,39]	33	Male	FALSE	FALSE	FALSE	FALSE	0	0	0.394251	NA	1
(-Inf,39]	39	Male	FALSE	FALSE	FALSE	FALSE	0	0	1.45927	NA	0
(39, Inf]	44	Male	FALSE	FALSE	TRUE	FALSE	0	0	1.60986	NA	0
(-Inf,39]	28	Male	FALSE	FALSE	FALSE	FALSE	0	0	0.703628	NA	1
(39, Inf]	47	Female	FALSE	FALSE	FALSE	FALSE	0	0	0.77755	NA	1
(-Inf,39]	17	Male	FALSE	FALSE	FALSE	FALSE	0	0	1.61807	NA	1
(-Inf,39]	22	Male	FALSE	FALSE	FALSE	FALSE	0	0	0.813142	NA	1
(-Inf,39]	37	Male	FALSE	FALSE	FALSE	FALSE	0	0	1.51129	NA	1
(39, Inf]	46	Male	FALSE	FALSE	FALSE	FALSE	0	0	3.75086	NA	1
(-Inf,39]	39	Male	FALSE	FALSE	FALSE	FALSE	0	0	0.202601	NA	1
(-Inf,39]	21	Male	FALSE	FALSE	FALSE	FALSE	0	0	5.013	NA	1
(39, Inf]	51	Male	FALSE	FALSE	FALSE	FALSE	0	0	3.16222	NA	1
(-Inf,39]	16	Male	FALSE	FALSE	FALSE	FALSE	0	0	6.00137	NA	0
(39, Inf]	64	Male	FALSE	FALSE	FALSE	FALSE	0	0	3.38946	NA	1
(-Inf,39]	26	Male	FALSE	FALSE	FALSE	FALSE	0	0	0.481862	NA	1
(39, Inf]	66	Male	FALSE	FALSE	FALSE	FALSE	0	0	1.34155	NA	0
(-Inf,39]	20	Male	FALSE	FALSE	TRUE	FALSE	0	0	0.260096	NA	0
(-Inf,39]	14	Male	FALSE	FALSE	FALSE	FALSE	0	0	5.87817	NA	1
(39, Inf]	44	Male	FALSE	FALSE	FALSE	FALSE	0	0	3.32101	NA	0
(-Inf,39]	31	Male	FALSE	FALSE	FALSE	FALSE	0	0	1.86995	NA	0
(-Inf,39]	18	Female	FALSE	FALSE	FALSE	FALSE	0	0	0.188912	NA	1
(-Inf,39]	39	Female	FALSE	FALSE	FALSE	FALSE	0	0	1.33607	NA	0
(-Inf,39]	28	Male	FALSE	FALSE	FALSE	FALSE	0	0	3.81656	NA	1
(39, Inf]	47	Male	FALSE	FALSE	FALSE	FALSE	0	0	3.03901	NA	1
(-Inf,39]	28	Male	FALSE	FALSE	FALSE	FALSE	0	0	4.03559	NA	1
(39, Inf]	64	Female	FALSE	TRUE	FALSE	FALSE	0	0	0.0301164	NA	0
(39, Inf]	43	Male	FALSE	FALSE	FALSE	FALSE	0	0	0.251882	NA	0
(-Inf,39]	23	Male	FALSE	FALSE	FALSE	FALSE	0	0	2.76797	NA	1
(-Inf,39]	21	Male	FALSE	FALSE	FALSE	FALSE	0	0	1.66735	NA	1
(39, Inf]	40	Male	FALSE	FALSE	FALSE	FALSE	0	0	1.6345	NA	1
(39, Inf]	50	Male	FALSE	FALSE	FALSE	FALSE	0	0	2.35729	NA	0
(39, Inf]	56	Male	FALSE	FALSE	FALSE	FALSE	0	0	1.2731	NA	1
(39, Inf]	53	Male	FALSE	FALSE	FALSE	FALSE	0	0	0.681725	NA	0
(-Inf,39]	22	Male	FALSE	FALSE	TRUE	FALSE	0	0	1.11157	NA	1
(39, Inf]	40	Male	FALSE	FALSE	FALSE	FALSE	0	0	0	NA	1
(-Inf,39]	14	Male	FALSE	FALSE	FALSE	FALSE	0	0	0.301164	NA	0
(39, Inf]	54	Male	FALSE	FALSE	FALSE	FALSE	0	0	1.87269	NA	1
(-Inf,39]	29	Male	FALSE	FALSE	FALSE	FALSE	0	0	4.36961	NA	1
(39, Inf]	40	Female	FALSE	FALSE	FALSE	FALSE	0	0	1.19644	NA	1
(-Inf,39]	26	Male	FALSE	FALSE	FALSE	FALSE	0	0	0.835044	NA	1
(39, Inf]	75	Male	FALSE	FALSE	FALSE	FALSE	0	0	2.5462	NA	1
(-Inf,39]	33	Male	FALSE	FALSE	FALSE	FALSE	0	0	1.74675	NA	0
(39, Inf]	69	Female	FALSE	FALSE	FALSE	FALSE	0	0	2.94319	NA	1
(39, Inf]	45	Male	FALSE	FALSE	TRUE	FALSE	0	0	0.637919	NA	1
(39, Inf]	45	Male	FALSE	FALSE	TRUE	FALSE	0	0	2.58179	NA	0
(-Inf,39]	21	Female	FALSE	FALSE	FALSE	FALSE	0	0	0.019165	NA	0
(-Inf,39]	16	Male	FALSE	FALSE	FALSE	FALSE	0	0	0.0136893	NA	1
(-Inf,39]	28	Male	FALSE	FALSE	TRUE	FALSE	0	0	0.733744	NA	1
(-Inf,39]	34	Male	FALSE	FALSE	FALSE	FALSE	0	0	3.436	NA	1
(-Inf,39]	16	Male	FALSE	FALSE	FALSE	FALSE	0	0	4.54483	NA	1
(-Inf,39]	20	Male	FALSE	FALSE	FALSE	FALSE	0	0	4.80219	NA	0
(-Inf,39]	18	Male	FALSE	FALSE	FALSE	FALSE	0	0	2.71321	NA	1
(-Inf,39]	27	Male	FALSE	FALSE	FALSE	FALSE	0	0	1.34428	NA	0
(-Inf,39]	37	Male	FALSE	FALSE	FALSE	FALSE	0	0	0.908966	NA	0
(-Inf,39]	37	Female	FALSE	FALSE	FALSE	FALSE	0	0	3.17864	NA	1
(39, Inf]	49	Male	FALSE	FALSE	FALSE	FALSE	0	0	1.67556	NA	0
(-Inf,39]	16	Male	FALSE	FALSE	FALSE	FALSE	0	0	4.87885	NA	1
(39, Inf]	52	Male	FALSE	TRUE	FALSE	FALSE	0	0	3.30732	NA	1
(-Inf,39]	30	Male	FALSE	FALSE	FALSE	FALSE	0	0	1.83436	NA	1
(39, Inf]	46	Male	FALSE	FALSE	FALSE	FALSE	0	0	0.665298	NA	1
(-Inf,39]	22	Female	FALSE	FALSE	FALSE	FALSE	0	0	0.1013	NA	1
(39, Inf]	57	Male	TRUE	FALSE	FALSE	FALSE	0	0	1.41547	NA	1
(39, Inf]	50	Male	FALSE	FALSE	FALSE	FALSE	0	0	0.213552	NA	0
(39, Inf]	42	Female	FALSE	FALSE	FALSE	FALSE	0	0	3.13484	NA	1
(-Inf,39]	24	Male	FALSE	FALSE	FALSE	FALSE	0	0	5.12252	NA	1
(-Inf,39]	32	Male	FALSE	FALSE	TRUE	FALSE	0	0	0.372348	NA	1
(-Inf,39]	35	Male	FALSE	TRUE	FALSE	FALSE	0	0	0.77755	NA	1
(-Inf,39]	18	Male	FALSE	FALSE	FALSE	FALSE	0	0	2.10815	NA	0
(39, Inf]	59	Male	FALSE	TRUE	FALSE	FALSE	0	0	0.676249	NA	1
(39, Inf]	61	Male	FALSE	FALSE	FALSE	FALSE	0	0	1.64819	NA	1
(-Inf,39]	22	Male	FALSE	FALSE	FALSE	FALSE	0	0	0.238193	NA	1
(-Inf,39]	22	Male	FALSE	FALSE	FALSE	FALSE	0	0	3.5154	NA	0
(39, Inf]	40	Male	FALSE	FALSE	TRUE	FALSE	0	0	0.375086	NA	0
(39, Inf]	61	Male	FALSE	FALSE	FALSE	FALSE	0	0	0.372348	NA	1
(39, Inf]	43	Male	FALSE	FALSE	FALSE	FALSE	0	0	3.22793	NA	1
(-Inf,39]	31	Male	FALSE	FALSE	FALSE	FALSE	0	0	0.0054757	NA	0
(39, Inf]	43	Male	FALSE	FALSE	FALSE	FALSE	0	0	2.7269	NA	1
(-Inf,39]	16	Female	FALSE	FALSE	TRUE	FALSE	0	0	1.97125	NA	1
(-Inf,39]	24	Male	FALSE	FALSE	FALSE	FALSE	0	0	1.57153	NA	1
(-Inf,39]	18	Male	FALSE	FALSE	FALSE	FALSE	0	0	3.32101	NA	1
(-Inf,39]	20	Male	FALSE	FALSE	FALSE	FALSE	0	0	2.23682	NA	1
(-Inf,39]	21	Male	FALSE	FALSE	FALSE	FALSE	0	0	0.0985626	NA	0
(-Inf,39]	37	Male	FALSE	FALSE	FALSE	FALSE	0	0	0.147844	NA	1
(39, Inf]	47	Female	FALSE	FALSE	TRUE	FALSE	0	0	3.11294	NA	0
(39, Inf]	67	Male	FALSE	FALSE	FALSE	FALSE	0	0	3.30732	NA	1
(-Inf,39]	25	Male	FALSE	FALSE	FALSE	FALSE	0	0	2.88022	NA	1
(39, Inf]	87	Male	FALSE	FALSE	FALSE	FALSE	0	0	2.29432	NA	1
(-Inf,39]	17	Male	FALSE	FALSE	FALSE	FALSE	0	0	1.34976	NA	1
(39, Inf]	55	Male	FALSE	FALSE	FALSE	FALSE	0	0	0.164271	NA	1
(-Inf,39]	17	Male	FALSE	FALSE	FALSE	FALSE	0	0	2.70773	NA	1
(39, Inf]	59	Female	FALSE	FALSE	FALSE	FALSE	0	0	2.60643	NA	1
(-Inf,39]	37	Male	FALSE	FALSE	FALSE	FALSE	0	0	1.7577	NA	1
(-Inf,39]	27	Male	FALSE	FALSE	FALSE	FALSE	0	0	2.43121	NA	1
(-Inf,39]	27	Male	FALSE	FALSE	FALSE	FALSE	0	0	5.98768	NA	1
(-Inf,39]	31	Female	FALSE	FALSE	FALSE	FALSE	0	0	2.18207	NA	1
(39, Inf]	80	Male	TRUE	FALSE	FALSE	FALSE	0	0	0.109514	NA	1
(-Inf,39]	29	Male	FALSE	FALSE	FALSE	FALSE	0	0	3.83299	NA	1
(-Inf,39]	22	Male	FALSE	TRUE	FALSE	FALSE	0	0	5.77139	NA	0
(39, Inf]	67	Male	FALSE	FALSE	FALSE	FALSE	0	0	0.25462	NA	1
(-Inf,39]	26	Male	FALSE	FALSE	FALSE	FALSE	0	0	2.13826	NA	0
(-Inf,39]	37	Male	FALSE	FALSE	FALSE	FALSE	0	0	0.0711841	NA	1
(-Inf,39]	34	Male	FALSE	FALSE	FALSE	FALSE	0	0	2.09719	NA	1
(-Inf,39]	18	Male	FALSE	FALSE	FALSE	FALSE	0	0	0.243669	NA	1
(-Inf,39]	37	Female	FALSE	FALSE	TRUE	FALSE	0	0	1.31964	NA	1
(-Inf,39]	14	Male	FALSE	FALSE	FALSE	FALSE	0	0	4.52567	NA	1
(39, Inf]	43	Male	FALSE	FALSE	FALSE	FALSE	0	0	0.454483	NA	0
(-Inf,39]	19	Male	FALSE	FALSE	FALSE	FALSE	0	0	2.73511	NA	0
(39, Inf]	70	Male	TRUE	FALSE	FALSE	FALSE	0	0	3.24162	NA	1
(-Inf,39]	19	Male	FALSE	FALSE	FALSE	FALSE	0	0	0.150582	NA	1
(-Inf,39]	33	Male	FALSE	FALSE	FALSE	FALSE	0	0	0.462697	NA	0
(39, Inf]	50	Male	FALSE	FALSE	FALSE	FALSE	0	0	2.58179	NA	1
(-Inf,39]	30	Male	FALSE	FALSE	FALSE	FALSE	0	0	4.0794	NA	0
(-Inf,39]	29	Male	FALSE	FALSE	FALSE	FALSE	0	0	0.0793977	NA	1
(-Inf,39]	31	Male	FALSE	FALSE	FALSE	FALSE	0	0	0.156057	NA	1
(-Inf,39]	25	Male	FALSE	FALSE	TRUE	FALSE	0	0	3.43326	NA	1
(-Inf,39]	39	Female	FALSE	FALSE	FALSE	FALSE	0	0	1.28131	NA	1
(-Inf,39]	23	Male	FALSE	FALSE	FALSE	FALSE	0	0	1.63723	NA	1
(-Inf,39]	20	Male	FALSE	FALSE	FALSE	FALSE	0	0	0.158795	NA	1
(-Inf,39]	14	Male	FALSE	FALSE	FALSE	FALSE	0	0	2.63107	NA	1
(39, Inf]	41	Male	FALSE	FALSE	FALSE	FALSE	0	0	1.70021	NA	1
(39, Inf]	47	Female	FALSE	FALSE	FALSE	FALSE	0	0	3.34839	NA	0
(39, Inf]	53	Male	FALSE	FALSE	FALSE	FALSE	0	0	1.24846	NA	1
(39, Inf]	40	Male	FALSE	FALSE	TRUE	FALSE	0	0	0.325804	NA	0
(-Inf,39]	37	Male	FALSE	FALSE	FALSE	FALSE	0	0	1.44011	NA	0
(-Inf,39]	30	Male	FALSE	FALSE	FALSE	FALSE	0	0	1.53593	NA	1
(-Inf,39]	25	Male	FALSE	FALSE	FALSE	FALSE	0	0	3.32923	NA	1
(-Inf,39]	38	Male	FALSE	FALSE	FALSE	TRUE	0	0	0.785763	NA	1
(39, Inf]	52	Male	TRUE	FALSE	FALSE	FALSE	0	0	1.54141	NA	1
(-Inf,39]	37	Male	FALSE	FALSE	FALSE	FALSE	0	0	0.928131	NA	1
(-Inf,39]	21	Male	FALSE	FALSE	TRUE	FALSE	0	0	2.55168	NA	1
(39, Inf]	64	Male	FALSE	TRUE	FALSE	FALSE	0	0	5.93566	NA	1
(-Inf,39]	24	Male	FALSE	FALSE	FALSE	FALSE	0	0	1.92471	NA	1
(-Inf,39]	32	Male	FALSE	FALSE	FALSE	FALSE	0	0	4.35866	NA	1
(39, Inf]	43	Female	FALSE	FALSE	FALSE	FALSE	0	0	1.67283	NA	1
(39, Inf]	46	Male	FALSE	FALSE	FALSE	FALSE	0	0	0.306639	NA	1
(-Inf,39]	36	Male	FALSE	FALSE	FALSE	FALSE	0	0	0.399726	NA	1
(-Inf,39]	18	Male	FALSE	FALSE	FALSE	FALSE	0	0	0.205339	NA	1
(-Inf,39]	35	Male	FALSE	FALSE	FALSE	FALSE	0	0	1.1499	NA	1
(-Inf,39]	24	Male	FALSE	FALSE	FALSE	FALSE	0	0	0.117728	NA	1
(-Inf,39]	24	Male	FALSE	FALSE	FALSE	TRUE	0	0	5.56879	NA	1
(-Inf,39]	17	Male	FALSE	FALSE	FALSE	FALSE	0	0	5.11157	NA	1
(-Inf,39]	18	Male	FALSE	FALSE	FALSE	FALSE	0	0	0.0958248	NA	1
(39, Inf]	63	Male	FALSE	FALSE	TRUE	FALSE	0	0	1.11157	NA	1
(-Inf,39]	19	Male	FALSE	FALSE	FALSE	FALSE	0	0	4.67625	NA	1
(39, Inf]	45	Male	FALSE	FALSE	TRUE	FALSE	0	0	1.45106	NA	1
(-Inf,39]	32	Male	FALSE	FALSE	FALSE	FALSE	0	0	3.3922	NA	0
(-Inf,39]	22	Male	FALSE	FALSE	TRUE	FALSE	0	0	3.41958	NA	1
(39, Inf]	62	Male	FALSE	FALSE	FALSE	FALSE	0	0	0.988364	NA	0
(39, Inf]	56	Male	FALSE	FALSE	FALSE	FALSE	0	0	2.5462	NA	1
(-Inf,39]	18	Male	FALSE	FALSE	FALSE	FALSE	0	0	5.92197	NA	1
(-Inf,39]	34	Male	FALSE	FALSE	FALSE	FALSE	0	0	0.0492813	NA	1
(-Inf,39]	30	Male	FALSE	FALSE	FALSE	FALSE	0	0	0.914442	NA	0
(39, Inf]	44	Female	FALSE	FALSE	FALSE	FALSE	0	0	2.48049	NA	1
(39, Inf]	62	Female	FALSE	FALSE	FALSE	FALSE	0	0	0.172485	NA	1
(-Inf,39]	16	Male	FALSE	FALSE	FALSE	FALSE	0	0	5.8371	NA	0
(39, Inf]	47	Male	FALSE	FALSE	FALSE	FALSE	0	0	1.25394	NA	1
(-Inf,39]	17	Male	FALSE	FALSE	FALSE	FALSE	0	0	3.29637	NA	0
(39, Inf]	45	Male	FALSE	FALSE	FALSE	FALSE	0	0	3.06092	NA	1
(-Inf,39]	17	Male	FALSE	FALSE	TRUE	FALSE	0	0	1.62628	NA	1
(-Inf,39]	21	Male	FALSE	FALSE	FALSE	FALSE	0	0	1.87269	NA	1
(39, Inf]	53	Male	FALSE	FALSE	FALSE	FALSE	0	0	4.93087	NA	0
(-Inf,39]	20	Female	FALSE	FALSE	TRUE	FALSE	0	0	1.36071	NA	1
(-Inf,39]	34	Male	FALSE	FALSE	TRUE	FALSE	0	0	0.377823	NA	1
(39, Inf]	40	Male	FALSE	FALSE	FALSE	FALSE	0	0	2.36277	NA	1
(39, Inf]	44	Male	FALSE	FALSE	TRUE	FALSE	0	0	0.0821355	NA	0
(39, Inf]	52	Male	FALSE	FALSE	TRUE	FALSE	0	0	0	NA	1
(39, Inf]	72	Male	FALSE	FALSE	TRUE	FALSE	0	0	1.64545	NA	1
(39, Inf]	44	Male	TRUE	FALSE	FALSE	FALSE	0	0	3.4141	NA	0
(-Inf,39]	20	Female	FALSE	FALSE	FALSE	FALSE	0	0	1.21013	NA	1
(-Inf,39]	17	Male	FALSE	FALSE	FALSE	FALSE	0	0	2.40383	NA	1
(-Inf,39]	23	Male	FALSE	FALSE	FALSE	FALSE	0	0	3.49897	NA	1
(39, Inf]	47	Male	FALSE	FALSE	FALSE	FALSE	0	0	0.43258	NA	1
(-Inf,39]	19	Male	FALSE	FALSE	FALSE	FALSE	0	0	2.54073	NA	1
(39, Inf]	67	Male	FALSE	FALSE	FALSE	FALSE	0	0	2.2423	NA	1
(-Inf,39]	19	Male	FALSE	FALSE	FALSE	FALSE	0	0	3.10198	NA	1
(-Inf,39]	37	Male	FALSE	FALSE	FALSE	FALSE	0	0	2.27242	NA	0
(-Inf,39]	37	Male	FALSE	FALSE	FALSE	FALSE	0	0	0.966461	NA	0
(-Inf,39]	35	Male	FALSE	FALSE	FALSE	FALSE	0	0	0.232717	NA	0
(-Inf,39]	24	Male	FALSE	FALSE	FALSE	FALSE	0	0	4.69268	NA	1
(-Inf,39]	23	Female	FALSE	FALSE	FALSE	FALSE	0	0	2.3655	NA	0
(-Inf,39]	37	Male	FALSE	FALSE	FALSE	FALSE	0	0	1.47844	NA	1
(-Inf,39]	23	Male	FALSE	FALSE	FALSE	FALSE	0	0	0.856947	NA	1
(-Inf,39]	26	Male	FALSE	FALSE	FALSE	FALSE	0	0	2.36277	NA	0
(-Inf,39]	23	Male	FALSE	FALSE	FALSE	FALSE	0	0	2.47775	NA	0
(-Inf,39]	13	Male	FALSE	FALSE	FALSE	FALSE	0	0	0.019165	NA	0
(-Inf,39]	21	Male	FALSE	FALSE	FALSE	FALSE	0	0	5.92197	NA	1
(-Inf,39]	11	Female	FALSE	FALSE	FALSE	FALSE	0	0	1.40999	NA	1
(39, Inf]	41	Male	FALSE	FALSE	FALSE	FALSE	0	0	1.72758	NA	0
(-Inf,39]	29	Male	FALSE	FALSE	TRUE	FALSE	0	0	0.0109514	NA	1
(-Inf,39]	38	Male	FALSE	FALSE	FALSE	FALSE	0	0	2.07803	NA	0
(39, Inf]	47	Male	FALSE	FALSE	FALSE	FALSE	0	0	3.08008	NA	1
(39, Inf]	63	Male	FALSE	FALSE	FALSE	FALSE	0	0	3.15674	NA	0
(-Inf,39]	25	Male	FALSE	TRUE	FALSE	FALSE	0	0	0.0410678	NA	1
(39, Inf]	46	Male	FALSE	FALSE	FALSE	FALSE	0	0	1.27858	NA	1
(-Inf,39]	23	Male	FALSE	FALSE	FALSE	FALSE	0	0	0.741958	NA	1
(-Inf,39]	39	Male	FALSE	FALSE	TRUE	FALSE	0	0	2.35455	NA	1
(39, Inf]	53	Male	FALSE	FALSE	FALSE	TRUE	0	0	3.95346	NA	0
(-Inf,39]	21	Male	FALSE	FALSE	FALSE	FALSE	0	0	0.00273785	NA	1
(39, Inf]	47	Male	FALSE	FALSE	FALSE	FALSE	0	0	0.0136893	NA	1
(-Inf,39]	3	Male	FALSE	FALSE	FALSE	FALSE	0	0	0.265572	NA	1
(39, Inf]	50	Male	FALSE	FALSE	FALSE	FALSE	0	0	4.29569	NA	1
(39, Inf]	55	Male	TRUE	FALSE	FALSE	FALSE	0	0	2.83094	NA	1
(-Inf,39]	17	Male	FALSE	FALSE	FALSE	FALSE	0	0	0.0383299	NA	1
(-Inf,39]	39	Male	FALSE	FALSE	FALSE	FALSE	0	0	0.0410678	NA	1
(39, Inf]	42	Male	FALSE	FALSE	TRUE	FALSE	0	0	3.11841	NA	0
(-Inf,39]	18	Male	FALSE	FALSE	TRUE	FALSE	0	0	1.48665	NA	1
(-Inf,39]	39	Male	FALSE	FALSE	FALSE	FALSE	0	0	1.69473	NA	1
(39, Inf]	51	Male	FALSE	FALSE	TRUE	FALSE	0	0	1.77687	NA	1
(-Inf,39]	37	Male	FALSE	FALSE	FALSE	FALSE	0	0	2.05065	NA	1
(-Inf,39]	18	Male	FALSE	FALSE	FALSE	FALSE	0	0	0.0876112	NA	0
(39, Inf]	56	Male	FALSE	FALSE	FALSE	FALSE	0	0	0.224504	NA	1
(39, Inf]	49	Male	TRUE	FALSE	FALSE	FALSE	0	0	3.69336	NA	1
(39, Inf]	52	Male	FALSE	FALSE	FALSE	FALSE	0	0	0.468172	NA	1
(-Inf,39]	20	Female	FALSE	FALSE	FALSE	FALSE	0	0	2.26694	NA	1
(-Inf,39]	30	Male	FALSE	FALSE	TRUE	FALSE	0	0	0.290212	NA	1
(39, Inf]	44	Male	FALSE	FALSE	FALSE	FALSE	0	0	1.82615	NA	1
(39, Inf]	41	Male	FALSE	FALSE	FALSE	FALSE	0	0	0.208077	NA	1
(39, Inf]	67	Female	TRUE	FALSE	FALSE	FALSE	0	0	2.69405	NA	1
(39, Inf]	50	Female	FALSE	FALSE	FALSE	FALSE	0	0	2.71595	NA	1
(-Inf,39]	13	Female	FALSE	FALSE	FALSE	FALSE	0	0	5.76865	NA	0
(-Inf,39]	33	Male	FALSE	FALSE	FALSE	FALSE	0	0	4.16701	NA	0
(39, Inf]	63	Male	FALSE	FALSE	FALSE	FALSE	0	0	0	NA	0
(-Inf,39]	23	Male	FALSE	FALSE	FALSE	FALSE	0	0	0.1013	NA	1
(39, Inf]	50	Female	FALSE	FALSE	FALSE	FALSE	0	0	2.71047	NA	1
(-Inf,39]	33	Female	FALSE	FALSE	FALSE	FALSE	0	0	1.54962	NA	1
(39, Inf]	67	Female	FALSE	FALSE	TRUE	FALSE	0	0	0.202601	NA	1
(-Inf,39]	23	Male	FALSE	FALSE	FALSE	FALSE	0	0	4.27926	NA	1
(39, Inf]	59	Female	FALSE	FALSE	TRUE	FALSE	0	0	3.16222	NA	1
(39, Inf]	46	Male	TRUE	FALSE	TRUE	FALSE	0	0	0.257358	NA	1
(39, Inf]	48	Male	FALSE	FALSE	FALSE	FALSE	0	0	2.07803	NA	1
(-Inf,39]	27	Female	FALSE	FALSE	FALSE	FALSE	0	0	4.55578	NA	1
(-Inf,39]	27	Male	FALSE	FALSE	FALSE	FALSE	0	0	0.429843	NA	1
(-Inf,39]	24	Male	FALSE	FALSE	FALSE	FALSE	0	0	1.08419	NA	1
(-Inf,39]	17	Male	FALSE	FALSE	FALSE	FALSE	0	0	3.13484	NA	1
(-Inf,39]	32	Male	FALSE	FALSE	FALSE	FALSE	0	0	2.21492	NA	1
(-Inf,39]	30	Male	FALSE	FALSE	FALSE	FALSE	0	0	0.503765	NA	1
(39, Inf]	60	Female	TRUE	FALSE	TRUE	FALSE	0	0	3.11294	NA	1
(39, Inf]	47	Female	FALSE	FALSE	FALSE	FALSE	0	0	3.27995	NA	1
(39, Inf]	57	Male	FALSE	FALSE	FALSE	FALSE	0	0	1.98494	NA	0
(-Inf,39]	36	Male	FALSE	FALSE	FALSE	FALSE	0	0	5.37988	NA	1
(-Inf,39]	30	Male	FALSE	FALSE	FALSE	FALSE	0	0	3.44969	NA	1
(-Inf,39]	24	Male	FALSE	FALSE	FALSE	FALSE	0	0	5.50582	NA	1
(-Inf,39]	25	Male	FALSE	FALSE	FALSE	FALSE	0	0	2.20671	NA	0
(-Inf,39]	27	Male	FALSE	FALSE	FALSE	FALSE	0	0	1.20192	NA	1
(-Inf,39]	26	Male	FALSE	FALSE	TRUE	FALSE	0	0	0.183436	NA	1
(-Inf,39]	38	Male	FALSE	FALSE	FALSE	FALSE	0	0	2.29158	NA	1
(39, Inf]	51	Male	FALSE	FALSE	FALSE	FALSE	0	0	3.5948	NA	1
(39, Inf]	48	Male	FALSE	FALSE	FALSE	FALSE	0	0	0.13963	NA	1
(39, Inf]	47	Male	FALSE	FALSE	FALSE	FALSE	0	0	0.70089	NA	0
(-Inf,39]	17	Male	FALSE	FALSE	FALSE	FALSE	0	0	0.772074	NA	1
(-Inf,39]	28	Male	FALSE	FALSE	FALSE	FALSE	0	0	0.33128	NA	1
(-Inf,39]	33	Male	FALSE	FALSE	FALSE	FALSE	0	0	5.98768	NA	1
(-Inf,39]	26	Male	FALSE	FALSE	FALSE	FALSE	0	0	4.06571	NA	1
(-Inf,39]	20	Male	FALSE	FALSE	FALSE	FALSE	0	0	1.23477	NA	1
(39, Inf]	57	Male	FALSE	FALSE	FALSE	FALSE	0	0	5.87269	NA	1
(-Inf,39]	37	Male	FALSE	FALSE	FALSE	FALSE	0	0	1.86995	NA	1
(-Inf,39]	16	Male	FALSE	FALSE	FALSE	FALSE	0	0	2.67488	NA	1
(39, Inf]	48	Male	FALSE	FALSE	FALSE	FALSE	0	0	2.93498	NA	1
(-Inf,39]	39	Male	FALSE	TRUE	TRUE	FALSE	0	0	3.50719	NA	1
(-Inf,39]	24	Female	FALSE	FALSE	FALSE	FALSE	0	0	0.569473	NA	1
(-Inf,39]	21	Male	FALSE	FALSE	FALSE	FALSE	0	0	1.55236	NA	1
(39, Inf]	66	Male	TRUE	FALSE	FALSE	FALSE	0	0	4.69815	NA	1
(-Inf,39]	27	Male	FALSE	FALSE	FALSE	FALSE	0	0	3.35934	NA	1
(39, Inf]	58	Female	TRUE	FALSE	FALSE	FALSE	0	0	3.20876	NA	1
(-Inf,39]	22	Male	FALSE	FALSE	TRUE	FALSE	0	0	0.0574949	NA	1
(39, Inf]	66	Male	FALSE	FALSE	FALSE	FALSE	0	0	0.25462	NA	1
(-Inf,39]	24	Male	FALSE	FALSE	FALSE	FALSE	0	0	1.30595	NA	1
(-Inf,39]	36	Female	FALSE	FALSE	FALSE	FALSE	0	0	3.09377	NA	1
(-Inf,39]	22	Male	FALSE	FALSE	FALSE	FALSE	0	0	2.20945	NA	1
(-Inf,39]	16	Male	FALSE	FALSE	FALSE	FALSE	0	0	0.985626	NA	1
(-Inf,39]	18	Male	FALSE	FALSE	FALSE	FALSE	0	0	2.20123	NA	1
(-Inf,39]	22	Male	FALSE	FALSE	FALSE	FALSE	0	0	2.41752	NA	0
(39, Inf]	45	Male	FALSE	FALSE	FALSE	FALSE	0	0	2.25325	NA	1
(-Inf,39]	23	Male	FALSE	FALSE	FALSE	FALSE	0	0	3.22793	NA	1
(39, Inf]	53	Male	FALSE	FALSE	FALSE	FALSE	0	0	1.12526	NA	0
(39, Inf]	51	Male	FALSE	FALSE	FALSE	FALSE	0	0	3.29637	NA	1
(-Inf,39]	23	Male	FALSE	FALSE	FALSE	FALSE	0	0	0.605065	NA	1
(39, Inf]	63	Female	FALSE	FALSE	FALSE	FALSE	0	0	2.33265	NA	1
(-Inf,39]	19	Male	FALSE	FALSE	FALSE	FALSE	0	0	1.31691	NA	1
(39, Inf]	51	Female	FALSE	FALSE	FALSE	FALSE	0	0	3.41958	NA	0
(-Inf,39]	25	Female	FALSE	FALSE	FALSE	FALSE	0	0	1.37714	NA	1
(39, Inf]	68	Male	FALSE	FALSE	FALSE	FALSE	0	0	2.69952	NA	1
(-Inf,39]	36	Male	FALSE	FALSE	TRUE	FALSE	0	0	0.0657084	NA	1
(39, Inf]	52	Female	FALSE	FALSE	FALSE	FALSE	0	0	3.38946	NA	1
(39, Inf]	63	Male	TRUE	FALSE	TRUE	FALSE	0	0	1.89459	NA	1
(39, Inf]	49	Male	FALSE	FALSE	FALSE	FALSE	0	0	0.87885	NA	1
(-Inf,39]	20	Male	FALSE	FALSE	TRUE	FALSE	0	0	0.249144	NA	0
(-Inf,39]	18	Male	FALSE	FALSE	TRUE	FALSE	0	0	4.52567	NA	1
(39, Inf]	52	Male	FALSE	FALSE	FALSE	FALSE	0	0	1.0924	NA	1
(-Inf,39]	28	Male	FALSE	FALSE	FALSE	FALSE	0	0	1.39357	NA	1
(-Inf,39]	22	Male	FALSE	FALSE	TRUE	FALSE	0	0	0.284736	NA	1
(-Inf,39]	24	Male	FALSE	FALSE	FALSE	FALSE	0	0	2.30801	NA	1
(-Inf,39]	27	Male	FALSE	FALSE	TRUE	FALSE	0	0	2.423	NA	1
(39, Inf]	63	Male	FALSE	FALSE	TRUE	FALSE	0	0	3.36208	NA	1
(39, Inf]	49	Female	FALSE	FALSE	FALSE	FALSE	0	0	3.03354	NA	0
(39, Inf]	43	Male	FALSE	FALSE	FALSE	FALSE	0	0	0.533881	NA	0
(-Inf,39]	15	Female	FALSE	FALSE	FALSE	FALSE	0	0	0.465435	NA	1
(-Inf,39]	21	Male	FALSE	FALSE	FALSE	FALSE	0	0	1.02943	NA	1
(-Inf,39]	23	Male	FALSE	FALSE	FALSE	FALSE	0	0	1.577	NA	1
(-Inf,39]	21	Male	FALSE	FALSE	FALSE	FALSE	0	0	0.0136893	NA	1
(-Inf,39]	13	Male	FALSE	FALSE	FALSE	FALSE	0	0	2.87748	NA	1
(-Inf,39]	21	Male	FALSE	FALSE	FALSE	FALSE	0	0	0.334018	NA	0
(-Inf,39]	13	Female	FALSE	FALSE	FALSE	FALSE	0	0	3.41958	NA	1
(-Inf,39]	17	Male	FALSE	FALSE	FALSE	FALSE	0	0	0.84052	NA	1
(-Inf,39]	26	Male	FALSE	FALSE	FALSE	FALSE	0	0	5.75222	NA	1
(-Inf,39]	23	Male	FALSE	FALSE	FALSE	FALSE	0	0	0.197125	NA	1
(-Inf,39]	20	Male	FALSE	FALSE	TRUE	FALSE	0	0	2.07255	NA	1
(-Inf,39]	32	Male	FALSE	FALSE	FALSE	FALSE	0	0	1.95483	NA	1
(39, Inf]	52	Male	FALSE	FALSE	FALSE	FALSE	0	0	2.93498	NA	1
(-Inf,39]	23	Male	FALSE	FALSE	FALSE	FALSE	0	0	0.169747	NA	1
(-Inf,39]	19	Male	FALSE	FALSE	FALSE	FALSE	0	0	5.2731	NA	1
(-Inf,39]	20	Male	FALSE	FALSE	FALSE	FALSE	0	0	3.40589	NA	1
(-Inf,39]	25	Male	FALSE	FALSE	FALSE	FALSE	0	0	0.309377	NA	1
(-Inf,39]	17	Male	FALSE	FALSE	FALSE	FALSE	0	0	0.158795	NA	1
(-Inf,39]	36	Male	FALSE	FALSE	FALSE	FALSE	0	0	2.27789	NA	1
(39, Inf]	65	Female	FALSE	FALSE	TRUE	FALSE	0	0	2.27515	NA	0
(-Inf,39]	15	Male	FALSE	FALSE	FALSE	FALSE	0	0	0.54757	NA	0
(-Inf,39]	27	Male	FALSE	FALSE	FALSE	FALSE	0	0	4.52293	NA	1
(39, Inf]	45	Male	FALSE	FALSE	FALSE	FALSE	0	0	0.123203	NA	1
(39, Inf]	62	Male	FALSE	FALSE	FALSE	FALSE	0	0	2.65024	NA	1
(-Inf,39]	20	Male	FALSE	FALSE	TRUE	FALSE	0	0	1.5551	NA	1
(-Inf,39]	23	Male	FALSE	FALSE	TRUE	FALSE	0	0	0.0273785	NA	1
(-Inf,39]	20	Male	FALSE	FALSE	FALSE	FALSE	0	0	1.81793	NA	1
(-Inf,39]	27	Male	FALSE	FALSE	FALSE	FALSE	0	0	1.56605	NA	1
(-Inf,39]	20	Male	FALSE	FALSE	FALSE	FALSE	0	0	2.27515	NA	1
(-Inf,39]	20	Male	FALSE	FALSE	TRUE	FALSE	0	0	2.32991	NA	1
(-Inf,39]	26	Male	FALSE	FALSE	FALSE	FALSE	0	0	1.59343	NA	0
(-Inf,39]	25	Male	FALSE	FALSE	FALSE	FALSE	0	0	0.0684463	NA	1
(-Inf,39]	22	Female	FALSE	FALSE	FALSE	FALSE	0	0	4.41068	NA	1
(39, Inf]	51	Female	FALSE	FALSE	FALSE	FALSE	0	0	1.29774	NA	1
(-Inf,39]	37	Male	FALSE	FALSE	FALSE	FALSE	0	0	2.06982	NA	0
(-Inf,39]	18	Male	FALSE	FALSE	FALSE	FALSE	0	0	2.50787	NA	1
(39, Inf]	50	Male	FALSE	FALSE	FALSE	FALSE	0	0	4.78576	NA	0
(-Inf,39]	16	Male	FALSE	FALSE	FALSE	FALSE	0	0	2.07529	NA	1
(39, Inf]	48	Male	FALSE	FALSE	FALSE	FALSE	0	0	0.142368	NA	1
(39, Inf]	55	Male	TRUE	FALSE	FALSE	FALSE	0	0	0.303901	NA	1
(39, Inf]	44	Female	FALSE	FALSE	FALSE	FALSE	0	0	0.996578	NA	1
(-Inf,39]	17	Male	FALSE	FALSE	FALSE	FALSE	0	0	0.073922	NA	1
(39, Inf]	58	Male	FALSE	FALSE	TRUE	FALSE	0	0	0.974675	NA	1
(39, Inf]	63	Female	FALSE	TRUE	FALSE	FALSE	0	0	3.3922	NA	1
(-Inf,39]	38	Female	FALSE	FALSE	FALSE	FALSE	0	0	1.01574	NA	1
(-Inf,39]	15	Male	FALSE	FALSE	TRUE	FALSE	0	0	0.681725	NA	1
(-Inf,39]	20	Male	FALSE	FALSE	FALSE	FALSE	0	0	2.02327	NA	1
(39, Inf]	49	Male	FALSE	TRUE	FALSE	FALSE	0	0	1.14168	NA	1
(-Inf,39]	19	Male	FALSE	FALSE	FALSE	FALSE	0	0	5.39357	NA	1
(-Inf,39]	26	Male	FALSE	FALSE	FALSE	FALSE	0	0	2.17933	NA	1
(39, Inf]	41	Male	FALSE	FALSE	TRUE	FALSE	0	0	0.323066	NA	1
(-Inf,39]	14	Female	FALSE	FALSE	TRUE	FALSE	0	0	0.0054757	NA	1
(-Inf,39]	18	Male	FALSE	FALSE	FALSE	FALSE	0	0	0.073922	NA	1
(-Inf,39]	24	Male	FALSE	FALSE	FALSE	FALSE	0	0	2.55989	NA	0
(-Inf,39]	20	Male	FALSE	FALSE	FALSE	FALSE	0	0	5.03491	NA	1
(39, Inf]	60	Female	FALSE	FALSE	FALSE	FALSE	0	0	3.1896	NA	1
(-Inf,39]	25	Male	FALSE	FALSE	TRUE	FALSE	0	0	0.783025	NA	1
(-Inf,39]	15	Male	FALSE	FALSE	FALSE	FALSE	0	0	1.82888	NA	1
(-Inf,39]	29	Male	FALSE	FALSE	FALSE	FALSE	0	0	2.76523	NA	1
(-Inf,39]	16	Male	FALSE	FALSE	FALSE	FALSE	0	0	4.36413	NA	1
(-Inf,39]	31	Male	FALSE	FALSE	FALSE	FALSE	0	0	1.92745	NA	1
(-Inf,39]	33	Male	FALSE	FALSE	FALSE	FALSE	0	0	4.54757	NA	0
(-Inf,39]	16	Male	FALSE	FALSE	FALSE	FALSE	0	0	5.10335	NA	1
(39, Inf]	62	Male	FALSE	FALSE	FALSE	FALSE	0	0	0.104038	NA	1
(-Inf,39]	30	Male	FALSE	FALSE	FALSE	FALSE	0	0	0.837782	NA	1
(-Inf,39]	20	Male	FALSE	FALSE	FALSE	FALSE	0	0	0.0520192	NA	1
(39, Inf]	57	Male	FALSE	FALSE	FALSE	FALSE	0	0	0.0136893	NA	1
(-Inf,39]	23	Male	FALSE	FALSE	TRUE	FALSE	0	0	0.982888	NA	0
(-Inf,39]	20	Male	FALSE	FALSE	FALSE	FALSE	0	0	0.44627	NA	1
(-Inf,39]	21	Female	FALSE	FALSE	FALSE	FALSE	0	0	2.73238	NA	1
(39, Inf]	42	Male	FALSE	FALSE	FALSE	FALSE	0	0	0.312115	NA	1
(39, Inf]	47	Male	FALSE	FALSE	FALSE	FALSE	0	0	1.07871	NA	0
(-Inf,39]	22	Female	FALSE	FALSE	FALSE	FALSE	0	0	0.621492	NA	1
(-Inf,39]	26	Male	TRUE	FALSE	FALSE	FALSE	0	0	4.06023	NA	1
(-Inf,39]	14	Female	FALSE	FALSE	FALSE	FALSE	0	0	0.81588	NA	0
(-Inf,39]	28	Male	FALSE	FALSE	FALSE	FALSE	0	0	3.70157	NA	1
(-Inf,39]	17	Male	FALSE	FALSE	FALSE	FALSE	0	0	5.76318	NA	1
(-Inf,39]	15	Male	FALSE	FALSE	FALSE	FALSE	0	0	1.42916	NA	1
(39, Inf]	61	Male	FALSE	FALSE	FALSE	FALSE	0	0	2.17933	NA	1
(-Inf,39]	19	Male	FALSE	FALSE	FALSE	FALSE	0	0	2.58179	NA	0
(-Inf,39]	38	Female	FALSE	FALSE	FALSE	FALSE	0	0	1.20192	NA	1
(39, Inf]	44	Male	FALSE	FALSE	FALSE	FALSE	0	0	2.54894	NA	1
(-Inf,39]	27	Male	FALSE	FALSE	FALSE	FALSE	0	0	0.73922	NA	1
(39, Inf]	46	Male	FALSE	FALSE	FALSE	FALSE	0	0	0.536619	NA	0
(-Inf,39]	39	Male	FALSE	FALSE	FALSE	FALSE	0	0	1.00479	NA	1
(-Inf,39]	32	Male	FALSE	FALSE	FALSE	FALSE	0	0	0.15332	NA	1
(-Inf,39]	38	Male	FALSE	FALSE	FALSE	FALSE	0	0	1.40452	NA	0
(-Inf,39]	24	Male	FALSE	FALSE	FALSE	FALSE	0	0	0.870637	NA	1
(39, Inf]	49	Male	TRUE	TRUE	FALSE	FALSE	0	0	0.372348	NA	1
(39, Inf]	51	Male	FALSE	FALSE	FALSE	FALSE	0	0	1.69747	NA	1
(-Inf,39]	32	Male	FALSE	FALSE	FALSE	FALSE	0	0	1.24572	NA	1
(-Inf,39]	27	Male	FALSE	FALSE	FALSE	FALSE	0	0	0.714579	NA	1
(-Inf,39]	19	Male	FALSE	FALSE	FALSE	FALSE	0	0	4.3833	NA	1
(39, Inf]	69	Female	FALSE	FALSE	FALSE	FALSE	0	0	3.1102	NA	1
(-Inf,39]	21	Male	FALSE	FALSE	FALSE	FALSE	0	0	1.52498	NA	1
(-Inf,39]	23	Male	FALSE	FALSE	FALSE	FALSE	0	0	5.57153	NA	1
(-Inf,39]	22	Male	FALSE	FALSE	FALSE	FALSE	0	0	0.019165	NA	1
(39, Inf]	48	Male	TRUE	FALSE	FALSE	FALSE	0	0	0.0930869	NA	1
(39, Inf]	63	Male	FALSE	FALSE	TRUE	FALSE	0	0	3.00342	NA	1
(39, Inf]	54	Male	FALSE	FALSE	FALSE	FALSE	0	0	0.172485	NA	1
(39, Inf]	50	Male	FALSE	FALSE	FALSE	FALSE	0	0	0.199863	NA	1
(39, Inf]	53	Female	FALSE	FALSE	TRUE	FALSE	0	0	0.219028	NA	1
(-Inf,39]	39	Male	FALSE	FALSE	TRUE	FALSE	0	0	0.544832	NA	1
(-Inf,39]	29	Male	FALSE	FALSE	FALSE	FALSE	0	0	2.41478	NA	1
(39, Inf]	62	Male	FALSE	FALSE	FALSE	FALSE	0	0	0.0383299	NA	1
(-Inf,39]	14	Male	FALSE	FALSE	FALSE	FALSE	0	0	0.0383299	NA	1
(-Inf,39]	15	Male	FALSE	FALSE	TRUE	FALSE	0	0	2.66393	NA	1
(39, Inf]	48	Male	FALSE	FALSE	FALSE	FALSE	0	0	3.36756	NA	1
(39, Inf]	56	Male	FALSE	FALSE	FALSE	FALSE	0	0	0.930869	NA	1
(-Inf,39]	28	Male	FALSE	TRUE	TRUE	FALSE	0	0	4.28474	NA	1
(39, Inf]	47	Male	FALSE	FALSE	FALSE	FALSE	0	0	0.106776	NA	1
(-Inf,39]	15	Male	FALSE	FALSE	FALSE	FALSE	0	0	0.328542	NA	1
(-Inf,39]	22	Male	FALSE	FALSE	FALSE	FALSE	0	0	5.45106	NA	1
(-Inf,39]	24	Male	FALSE	FALSE	FALSE	FALSE	0	0	0.142368	NA	0
(-Inf,39]	28	Male	FALSE	FALSE	FALSE	FALSE	0	0	0.0793977	NA	1
(-Inf,39]	25	Male	FALSE	FALSE	FALSE	FALSE	0	0	3.76728	NA	1
(-Inf,39]	19	Male	FALSE	FALSE	TRUE	FALSE	0	0	1.88638	NA	1
(39, Inf]	51	Male	FALSE	FALSE	FALSE	FALSE	0	0	0.208077	NA	1
(-Inf,39]	23	Male	FALSE	FALSE	FALSE	FALSE	0	0	2.43669	NA	1
(-Inf,39]	25	Male	FALSE	FALSE	FALSE	FALSE	0	0	0.0903491	NA	0
(-Inf,39]	20	Male	FALSE	FALSE	FALSE	FALSE	0	0	4.17796	NA	1
(39, Inf]	69	Male	TRUE	FALSE	FALSE	FALSE	0	0	2.97604	NA	1
(-Inf,39]	16	Male	FALSE	FALSE	FALSE	FALSE	0	0	0.145106	NA	1
(-Inf,39]	33	Male	FALSE	FALSE	FALSE	FALSE	0	0	5.65914	NA	1
(-Inf,39]	31	Male	FALSE	FALSE	FALSE	FALSE	0	0	1.96304	NA	1
(39, Inf]	47	Male	FALSE	FALSE	FALSE	FALSE	0	0	1.92197	NA	1
(-Inf,39]	38	Male	FALSE	FALSE	FALSE	FALSE	0	0	1.92197	NA	1
(-Inf,39]	14	Male	FALSE	FALSE	FALSE	FALSE	0	0	1.89459	NA	1
(39, Inf]	49	Male	FALSE	FALSE	TRUE	FALSE	0	0	0	NA	0
(-Inf,39]	20	Male	FALSE	FALSE	FALSE	FALSE	0	0	0.117728	NA	1
(-Inf,39]	17	Female	FALSE	FALSE	TRUE	FALSE	0	0	0.851472	NA	1
(-Inf,39]	24	Male	FALSE	FALSE	TRUE	FALSE	0	0	2.51335	NA	1
(39, Inf]	44	Female	FALSE	FALSE	FALSE	FALSE	0	0	1.4319	NA	1
(39, Inf]	48	Male	FALSE	FALSE	FALSE	FALSE	0	0	1.46749	NA	1
(-Inf,39]	17	Male	FALSE	FALSE	FALSE	FALSE	0	0	1.76591	NA	1
(-Inf,39]	33	Male	FALSE	FALSE	FALSE	FALSE	0	0	0.312115	NA	1
(-Inf,39]	21	Male	FALSE	FALSE	FALSE	FALSE	0	0	1.8371	NA	1
(-Inf,39]	19	Male	FALSE	FALSE	FALSE	FALSE	0	0	0.0438056	NA	1
(-Inf,39]	19	Male	FALSE	FALSE	FALSE	FALSE	0	0	3.54278	NA	1
(39, Inf]	41	Male	FALSE	FALSE	FALSE	FALSE	0	0	5.5332	NA	0
(39, Inf]	66	Female	FALSE	FALSE	FALSE	FALSE	0	0	1.74949	NA	1
(-Inf,39]	20	Male	FALSE	FALSE	FALSE	FALSE	0	0	4.81862	NA	1
(39, Inf]	61	Male	FALSE	FALSE	FALSE	FALSE	0	0	1.58248	NA	1
(-Inf,39]	28	Male	FALSE	FALSE	FALSE	FALSE	0	0	0.462697	NA	1
(-Inf,39]	31	Male	FALSE	FALSE	FALSE	FALSE	0	0	1.85626	NA	0
(-Inf,39]	35	Male	FALSE	FALSE	FALSE	FALSE	0	0	1.21287	NA	0
(39, Inf]	42	Male	FALSE	FALSE	FALSE	FALSE	0	0	3.718	NA	1
(-Inf,39]	18	Male	FALSE	FALSE	FALSE	FALSE	0	0	0.0684463	NA	1
(39, Inf]	47	Female	FALSE	FALSE	FALSE	FALSE	0	0	2.40657	NA	1
(-Inf,39]	22	Male	FALSE	FALSE	FALSE	FALSE	0	0	4.03559	NA	1
(-Inf,39]	16	Male	FALSE	FALSE	FALSE	FALSE	0	0	1.37714	NA	1
(-Inf,39]	39	Female	FALSE	TRUE	FALSE	FALSE	0	0	1.57974	NA	0
(-Inf,39]	39	Male	FALSE	FALSE	FALSE	FALSE	0	0	0.99384	NA	1
(-Inf,39]	28	Male	FALSE	FALSE	FALSE	FALSE	0	0	0.112252	NA	1
(39, Inf]	61	Female	FALSE	FALSE	FALSE	FALSE	0	0	1.80151	NA	1
(-Inf,39]	22	Male	FALSE	FALSE	TRUE	FALSE	0	0	0.142368	NA	1
(39, Inf]	54	Male	FALSE	FALSE	TRUE	FALSE	0	0	0.180698	NA	0
(39, Inf]	62	Male	FALSE	FALSE	TRUE	FALSE	0	0	3.23614	NA	1
(-Inf,39]	30	Male	FALSE	FALSE	FALSE	FALSE	0	0	0.271047	NA	0
(-Inf,39]	26	Male	FALSE	FALSE	FALSE	FALSE	0	0	4.54209	NA	0
(-Inf,39]	29	Male	FALSE	TRUE	TRUE	FALSE	0	0	0.594114	NA	1
(-Inf,39]	12	Male	FALSE	FALSE	FALSE	FALSE	0	0	0.104038	NA	1
(-Inf,39]	39	Male	FALSE	FALSE	FALSE	FALSE	0	0	0.908966	NA	1
(-Inf,39]	21	Male	FALSE	FALSE	FALSE	FALSE	0	0	1.2293	NA	1
(39, Inf]	53	Male	FALSE	FALSE	FALSE	FALSE	0	0	1.14168	NA	1
(-Inf,39]	16	Male	FALSE	FALSE	FALSE	FALSE	0	0	2.27789	NA	1
(-Inf,39]	23	Male	FALSE	TRUE	FALSE	FALSE	0	0	1.76591	NA	1
(-Inf,39]	35	Male	FALSE	FALSE	TRUE	FALSE	0	0	2.70226	NA	0
(39, Inf]	66	Male	TRUE	FALSE	FALSE	FALSE	0	0	0.260096	NA	0
(-Inf,39]	17	Male	FALSE	FALSE	FALSE	FALSE	0	0	0.714579	NA	1
(-Inf,39]	18	Male	FALSE	FALSE	FALSE	FALSE	0	0	0.758385	NA	1
(39, Inf]	68	Male	FALSE	TRUE	FALSE	FALSE	0	0	1.25667	NA	1
(39, Inf]	63	Male	FALSE	FALSE	FALSE	FALSE	0	0	0.744695	NA	1
(-Inf,39]	14	Female	FALSE	FALSE	FALSE	FALSE	0	0	0.511978	NA	1
(-Inf,39]	16	Male	FALSE	FALSE	FALSE	FALSE	0	0	0.501027	NA	1
(-Inf,39]	19	Male	FALSE	FALSE	FALSE	FALSE	0	0	2.19028	NA	1
(39, Inf]	47	Female	FALSE	FALSE	FALSE	FALSE	0	0	3.36482	NA	1
(-Inf,39]	33	Male	FALSE	FALSE	FALSE	FALSE	0	0	4.92266	NA	1
(-Inf,39]	39	Female	FALSE	FALSE	FALSE	FALSE	0	0	0.00273785	NA	1
(-Inf,39]	17	Male	FALSE	FALSE	FALSE	FALSE	0	0	0.0848734	NA	1
(-Inf,39]	33	Male	FALSE	FALSE	TRUE	FALSE	0	0	0.388775	NA	1
(-Inf,39]	16	Male	FALSE	FALSE	FALSE	FALSE	0	0	1.79055	NA	1
(39, Inf]	42	Male	FALSE	FALSE	FALSE	FALSE	0	0	0.232717	NA	1
(39, Inf]	49	Male	FALSE	FALSE	FALSE	FALSE	0	0	4.18891	NA	1
(39, Inf]	43	Male	FALSE	FALSE	TRUE	FALSE	0	0	1.63997	NA	1
(-Inf,39]	23	Male	FALSE	FALSE	FALSE	FALSE	0	0	1.36619	NA	0
(-Inf,39]	24	Male	FALSE	FALSE	FALSE	FALSE	0	0	1.13895	NA	1
(-Inf,39]	32	Male	FALSE	FALSE	FALSE	FALSE	0	0	0.104038	NA	1
(-Inf,39]	16	Female	FALSE	FALSE	FALSE	FALSE	0	0	1.64819	NA	1
(-Inf,39]	24	Male	FALSE	FALSE	FALSE	FALSE	0	0	3.98905	NA	1
(39, Inf]	51	Male	FALSE	FALSE	FALSE	FALSE	0	0	3.75633	NA	1
(-Inf,39]	23	Female	FALSE	FALSE	FALSE	FALSE	0	0	3.88227	NA	0
(-Inf,39]	14	Male	FALSE	FALSE	FALSE	FALSE	0	0	3.87406	NA	1
(-Inf,39]	20	Male	FALSE	FALSE	FALSE	FALSE	0	0	4.57221	NA	1
(-Inf,39]	34	Male	FALSE	FALSE	FALSE	FALSE	0	0	2.1848	NA	0
(39, Inf]	56	Male	FALSE	FALSE	FALSE	FALSE	0	0	0.0109514	NA	1
(-Inf,39]	16	Male	FALSE	FALSE	FALSE	FALSE	0	0	0.281999	NA	1
(-Inf,39]	37	Male	FALSE	FALSE	FALSE	FALSE	0	0	1.6564	NA	0
(-Inf,39]	22	Male	FALSE	FALSE	TRUE	FALSE	0	0	6.03149	NA	1
(39, Inf]	41	Male	FALSE	FALSE	FALSE	FALSE	0	0	2.70773	NA	1
(-Inf,39]	17	Male	FALSE	FALSE	FALSE	FALSE	0	0	0.180698	NA	1
(39, Inf]	63	Female	TRUE	FALSE	FALSE	FALSE	0	0	0.00821355	NA	1
(-Inf,39]	27	Male	FALSE	FALSE	FALSE	FALSE	0	0	0.383299	NA	0
(39, Inf]	63	Female	FALSE	FALSE	FALSE	FALSE	0	0	3.29911	NA	0
(-Inf,39]	21	Male	FALSE	FALSE	FALSE	FALSE	0	0	1.4757	NA	1
(-Inf,39]	28	Male	FALSE	FALSE	FALSE	FALSE	0	0	6.03696	NA	1
(-Inf,39]	30	Male	FALSE	FALSE	TRUE	FALSE	0	0	0.561259	NA	1
(-Inf,39]	30	Male	FALSE	FALSE	FALSE	FALSE	0	0	0.0821355	NA	1
(-Inf,39]	30	Male	FALSE	FALSE	FALSE	FALSE	0	0	0.999316	NA	1
(-Inf,39]	22	Male	FALSE	FALSE	FALSE	FALSE	0	0	3.40589	NA	1
(-Inf,39]	32	Male	FALSE	TRUE	FALSE	FALSE	0	0	3.85489	NA	1
(-Inf,39]	26	Male	FALSE	FALSE	FALSE	FALSE	0	0	0	NA	0
(-Inf,39]	22	Male	FALSE	FALSE	FALSE	FALSE	0	0	0.197125	NA	1
(-Inf,39]	27	Male	FALSE	FALSE	FALSE	FALSE	0	0	0.566735	NA	1
(39, Inf]	45	Female	FALSE	FALSE	FALSE	FALSE	0	0	2.86379	NA	0
(-Inf,39]	13	Male	FALSE	FALSE	FALSE	FALSE	0	0	3.30459	NA	1
(-Inf,39]	20	Male	FALSE	FALSE	FALSE	FALSE	0	0	1.77413	NA	0
(-Inf,39]	24	Male	FALSE	FALSE	FALSE	FALSE	0	0	4.25736	NA	1
(39, Inf]	61	Male	TRUE	FALSE	FALSE	FALSE	0	0	1.94387	NA	1
(-Inf,39]	25	Male	FALSE	FALSE	FALSE	FALSE	0	0	5.68104	NA	0
(39, Inf]	49	Male	FALSE	FALSE	FALSE	FALSE	0	0	4.26831	NA	0
(39, Inf]	56	Male	FALSE	FALSE	FALSE	FALSE	0	0	1.16906	NA	1
(-Inf,39]	25	Male	FALSE	FALSE	FALSE	FALSE	0	0	0.320329	NA	1
(-Inf,39]	20	Male	FALSE	FALSE	FALSE	FALSE	0	0	3.72348	NA	1
(-Inf,39]	22	Male	FALSE	FALSE	FALSE	FALSE	0	0	2.89665	NA	1
(-Inf,39]	30	Male	FALSE	FALSE	FALSE	FALSE	0	0	0.908966	NA	1
(-Inf,39]	30	Male	FALSE	FALSE	FALSE	FALSE	0	0	3.2553	NA	1
(-Inf,39]	39	Male	FALSE	FALSE	FALSE	FALSE	0	0	2.02327	NA	0
(-Inf,39]	39	Male	FALSE	FALSE	FALSE	FALSE	0	0	2.88569	NA	0
(-Inf,39]	21	Male	FALSE	FALSE	FALSE	FALSE	0	0	5.69199	NA	1
(39, Inf]	59	Male	FALSE	FALSE	FALSE	FALSE	0	0	3.23066	NA	1
(-Inf,39]	14	Male	FALSE	FALSE	FALSE	FALSE	0	0	1.94661	NA	1
(-Inf,39]	18	Male	FALSE	FALSE	FALSE	FALSE	0	0	3.97262	NA	1
(-Inf,39]	38	Male	FALSE	FALSE	FALSE	FALSE	0	0	0.501027	NA	1
(-Inf,39]	24	Male	FALSE	FALSE	TRUE	FALSE	0	0	5.96851	NA	1
(-Inf,39]	20	Male	FALSE	FALSE	FALSE	FALSE	0	0	1.97947	NA	1
(-Inf,39]	39	Female	FALSE	FALSE	FALSE	FALSE	0	0	1.21287	NA	1
(-Inf,39]	26	Male	FALSE	FALSE	FALSE	FALSE	0	0	2.63381	NA	1
(39, Inf]	51	Male	FALSE	FALSE	FALSE	FALSE	0	0	1.69199	NA	1
(-Inf,39]	27	Male	FALSE	FALSE	FALSE	FALSE	0	0	0.142368	NA	1
(-Inf,39]	20	Male	FALSE	FALSE	FALSE	FALSE	0	0	3.0308	NA	0
(-Inf,39]	13	Male	FALSE	FALSE	FALSE	FALSE	0	0	0.451745	NA	1
(-Inf,39]	33	Male	FALSE	FALSE	FALSE	FALSE	0	0	2.60917	NA	1
(-Inf,39]	25	Male	FALSE	FALSE	FALSE	FALSE	0	0	4.32307	NA	0
(39, Inf]	48	Male	FALSE	FALSE	FALSE	FALSE	0	0	0	NA	0
(-Inf,39]	22	Male	FALSE	FALSE	FALSE	FALSE	0	0	1.03765	NA	1
(39, Inf]	69	Male	FALSE	FALSE	FALSE	FALSE	0	0	0.80219	NA	1
(-Inf,39]	17	Male	FALSE	FALSE	FALSE	FALSE	0	0	5.6783	NA	1
(-Inf,39]	16	Female	FALSE	FALSE	TRUE	FALSE	0	0	0.0958248	NA	1
(39, Inf]	65	Male	FALSE	FALSE	TRUE	FALSE	0	0	3.60575	NA	1
(39, Inf]	55	Male	FALSE	FALSE	FALSE	FALSE	0	0	2.80082	NA	1
(39, Inf]	43	Female	FALSE	FALSE	TRUE	FALSE	0	0	0.180698	NA	1
(-Inf,39]	33	Male	FALSE	FALSE	FALSE	FALSE	0	0	1.74401	NA	0
(-Inf,39]	16	Male	FALSE	FALSE	FALSE	FALSE	0	0	0.673511	NA	1
(-Inf,39]	21	Male	FALSE	FALSE	FALSE	FALSE	0	0	3.50992	NA	0
(39, Inf]	56	Male	FALSE	FALSE	TRUE	FALSE	0	0	3.18686	NA	1
(-Inf,39]	26	Male	FALSE	FALSE	FALSE	FALSE	0	0	2.13279	NA	1
(39, Inf]	49	Male	FALSE	FALSE	FALSE	FALSE	0	0	0.380561	NA	1
(39, Inf]	54	Male	FALSE	FALSE	TRUE	FALSE	0	0	0.424367	NA	1
(39, Inf]	50	Male	FALSE	FALSE	FALSE	FALSE	0	0	0.596851	NA	1
(-Inf,39]	32	Male	FALSE	FALSE	FALSE	FALSE	0	0	0.0848734	NA	0
(39, Inf]	55	Male	FALSE	FALSE	TRUE	FALSE	0	0	1.58795	NA	0
(-Inf,39]	17	Male	FALSE	FALSE	FALSE	FALSE	0	0	0.832307	NA	0
(-Inf,39]	30	Male	FALSE	FALSE	FALSE	FALSE	0	0	3.5729	NA	1
(-Inf,39]	33	Male	FALSE	FALSE	FALSE	FALSE	0	0	3.1321	NA	1
(39, Inf]	62	Female	FALSE	FALSE	FALSE	FALSE	0	0	2.71595	NA	1
(39, Inf]	54	Female	FALSE	FALSE	FALSE	FALSE	0	0	3.29637	NA	1
(-Inf,39]	38	Male	FALSE	FALSE	FALSE	FALSE	0	0	0.334018	NA	1
(-Inf,39]	16	Male	FALSE	FALSE	FALSE	FALSE	0	0	4.86516	NA	0
(-Inf,39]	14	Female	FALSE	FALSE	FALSE	FALSE	0	0	0.208077	NA	0
(-Inf,39]	25	Male	FALSE	FALSE	FALSE	FALSE	0	0	3.7399	NA	1
(-Inf,39]	19	Male	FALSE	FALSE	FALSE	FALSE	0	0	0.221766	NA	1
(-Inf,39]	22	Male	FALSE	FALSE	TRUE	FALSE	0	0	0.249144	NA	1
(39, Inf]	56	Male	FALSE	FALSE	FALSE	FALSE	0	0	0.684463	NA	1
(-Inf,39]	16	Male	FALSE	FALSE	FALSE	FALSE	0	0	4.88706	NA	1
(-Inf,39]	19	Male	FALSE	FALSE	FALSE	FALSE	0	0	0.109514	NA	1
(39, Inf]	70	Female	FALSE	FALSE	FALSE	FALSE	0	0	1.58522	NA	1
(-Inf,39]	18	Male	FALSE	FALSE	FALSE	FALSE	0	0	1.52498	NA	1
(-Inf,39]	35	Male	FALSE	FALSE	TRUE	FALSE	0	0	2.51061	NA	0
(-Inf,39]	24	Male	FALSE	FALSE	FALSE	FALSE	0	0	2.50513	NA	1
(-Inf,39]	20	Male	FALSE	FALSE	FALSE	FALSE	0	0	5.64545	NA	1
(-Inf,39]	20	Male	FALSE	FALSE	TRUE	FALSE	0	0	1.50308	NA	0
(-Inf,39]	38	Female	FALSE	FALSE	FALSE	FALSE	0	0	0.0219028	NA	0
(-Inf,39]	29	Male	FALSE	FALSE	TRUE	FALSE	0	0	0.596851	NA	1
(39, Inf]	57	Male	TRUE	FALSE	FALSE	FALSE	0	0	1.67283	NA	0
(39, Inf]	40	Male	FALSE	TRUE	TRUE	FALSE	0	0	1.4976	NA	1
(-Inf,39]	33	Male	FALSE	FALSE	FALSE	FALSE	0	0	0.435318	NA	1
(39, Inf]	69	Male	FALSE	FALSE	FALSE	FALSE	0	0	1.67009	NA	1
(-Inf,39]	26	Male	FALSE	FALSE	FALSE	FALSE	0	0	1.5551	NA	1
(39, Inf]	82	Male	FALSE	FALSE	FALSE	FALSE	0	0	3.06639	NA	0
(-Inf,39]	19	Male	FALSE	FALSE	FALSE	FALSE	0	0	2.5243	NA	1
(39, Inf]	49	Male	FALSE	FALSE	TRUE	FALSE	0	0	3.24709	NA	1
(39, Inf]	62	Male	FALSE	FALSE	FALSE	FALSE	0	0	3.10472	NA	1
(-Inf,39]	37	Female	FALSE	FALSE	FALSE	FALSE	0	0	0.112252	NA	1
(39, Inf]	64	Male	TRUE	FALSE	FALSE	FALSE	0	0	2.99795	NA	1
(-Inf,39]	22	Male	FALSE	FALSE	FALSE	FALSE	0	0	0.0903491	NA	1
(-Inf,39]	22	Male	FALSE	FALSE	TRUE	FALSE	0	0	2.31075	NA	0
(-Inf,39]	22	Male	FALSE	FALSE	FALSE	FALSE	0	0	1.71116	NA	1
(-Inf,39]	22	Male	FALSE	FALSE	FALSE	FALSE	0	0	5.92745	NA	1
(-Inf,39]	30	Male	FALSE	FALSE	FALSE	FALSE	0	0	1.92745	NA	0
(-Inf,39]	31	Male	FALSE	FALSE	FALSE	FALSE	0	0	1.11431	NA	1
(39, Inf]	46	Female	FALSE	FALSE	FALSE	FALSE	0	0	3.16222	NA	1
(-Inf,39]	21	Male	FALSE	FALSE	FALSE	FALSE	0	0	1.53593	NA	0
(-Inf,39]	20	Male	FALSE	FALSE	FALSE	FALSE	0	0	0.372348	NA	1
(-Inf,39]	17	Male	FALSE	FALSE	FALSE	FALSE	0	0	2.63107	NA	1
(-Inf,39]	24	Male	FALSE	FALSE	FALSE	FALSE	0	0	5.96851	NA	1
(-Inf,39]	22	Male	FALSE	FALSE	FALSE	FALSE	0	0	0.0684463	NA	0
(39, Inf]	67	Female	FALSE	TRUE	FALSE	FALSE	0	0	0.887064	NA	1
(-Inf,39]	25	Male	FALSE	FALSE	FALSE	FALSE	0	0	0.125941	NA	1
(39, Inf]	43	Male	FALSE	TRUE	FALSE	FALSE	0	0	0.21629	NA	1
(-Inf,39]	39	Male	FALSE	TRUE	FALSE	FALSE	0	0	2.03696	NA	0
(39, Inf]	48	Male	FALSE	FALSE	FALSE	FALSE	0	0	3.436	NA	1
(-Inf,39]	36	Male	FALSE	FALSE	FALSE	FALSE	0	0	0.952772	NA	1
(39, Inf]	49	Male	FALSE	FALSE	FALSE	FALSE	0	0	3.04175	NA	1
(39, Inf]	49	Male	FALSE	FALSE	TRUE	FALSE	0	0	1.33881	NA	1
(-Inf,39]	31	Male	FALSE	TRUE	FALSE	FALSE	0	0	1.19918	NA	1
(-Inf,39]	24	Male	FALSE	FALSE	TRUE	FALSE	0	0	1.10609	NA	1
(-Inf,39]	15	Male	FALSE	FALSE	FALSE	FALSE	0	0	1.26215	NA	1
(-Inf,39]	26	Male	FALSE	FALSE	TRUE	FALSE	0	0	4.50924	NA	0
(39, Inf]	51	Male	FALSE	FALSE	TRUE	FALSE	0	0	1.70294	NA	1
(-Inf,39]	16	Male	FALSE	FALSE	FALSE	FALSE	0	0	6.01232	NA	1
(-Inf,39]	25	Male	FALSE	FALSE	FALSE	FALSE	0	0	0.169747	NA	1
(-Inf,39]	31	Male	FALSE	FALSE	FALSE	FALSE	0	0	0.0328542	NA	1
(39, Inf]	68	Male	FALSE	FALSE	FALSE	FALSE	0	0	1.27858	NA	1
(-Inf,39]	17	Male	FALSE	FALSE	FALSE	FALSE	0	0	5.17454	NA	0
(-Inf,39]	21	Male	FALSE	FALSE	FALSE	FALSE	0	0	3.62218	NA	1
(-Inf,39]	28	Female	FALSE	FALSE	FALSE	FALSE	0	0	1.33333	NA	1
(-Inf,39]	25	Male	FALSE	FALSE	FALSE	FALSE	0	0	1.93018	NA	1
(39, Inf]	51	Male	FALSE	FALSE	FALSE	FALSE	0	0	2.89117	NA	1
(-Inf,39]	33	Male	FALSE	FALSE	FALSE	FALSE	0	0	3.11567	NA	1
(39, Inf]	61	Male	FALSE	FALSE	FALSE	FALSE	0	0	5.24025	NA	0
(-Inf,39]	16	Male	FALSE	FALSE	FALSE	FALSE	0	0	0.495551	NA	1
(-Inf,39]	16	Male	FALSE	FALSE	FALSE	FALSE	0	0	0.0602327	NA	0
(39, Inf]	40	Male	FALSE	FALSE	FALSE	FALSE	0	0	0.490075	NA	1
(39, Inf]	45	Male	FALSE	FALSE	FALSE	FALSE	0	0	3.32649	NA	0
(-Inf,39]	29	Male	FALSE	FALSE	FALSE	FALSE	0	0	0.40794	NA	0
(-Inf,39]	26	Male	FALSE	FALSE	FALSE	FALSE	0	0	4.01095	NA	1
(39, Inf]	58	Male	FALSE	FALSE	FALSE	FALSE	0	0	1.4976	NA	1
(-Inf,39]	30	Male	FALSE	FALSE	FALSE	FALSE	0	0	0.0109514	NA	1
(-Inf,39]	18	Male	FALSE	FALSE	FALSE	FALSE	0	0	0.0684463	NA	1
(39, Inf]	46	Male	FALSE	FALSE	FALSE	FALSE	0	0	0.120465	NA	1
(-Inf,39]	19	Male	FALSE	FALSE	FALSE	FALSE	0	0	4.05749	NA	0
(-Inf,39]	19	Male	FALSE	FALSE	FALSE	FALSE	0	0	2.75154	NA	1
(-Inf,39]	20	Male	FALSE	FALSE	FALSE	FALSE	0	0	0.810404	NA	1
(39, Inf]	56	Male	FALSE	FALSE	FALSE	FALSE	0	0	0.106776	NA	1
(39, Inf]	52	Female	FALSE	FALSE	FALSE	FALSE	0	0	0.876112	NA	1
(-Inf,39]	17	Male	FALSE	FALSE	TRUE	FALSE	0	0	0.21629	NA	1
(-Inf,39]	19	Male	FALSE	FALSE	FALSE	FALSE	0	0	1.95756	NA	1
(-Inf,39]	31	Male	FALSE	FALSE	FALSE	FALSE	0	0	0.416153	NA	1
(39, Inf]	56	Female	FALSE	FALSE	FALSE	FALSE	0	0	3.34018	NA	1
(39, Inf]	74	Male	FALSE	TRUE	FALSE	FALSE	0	0	3.29637	NA	1
(39, Inf]	59	Female	FALSE	FALSE	FALSE	FALSE	0	0	3.38125	NA	1
(-Inf,39]	27	Male	FALSE	FALSE	FALSE	FALSE	0	0	0.117728	NA	1
(-Inf,39]	33	Male	FALSE	FALSE	FALSE	FALSE	0	0	3.30185	NA	0
(39, Inf]	51	Female	FALSE	FALSE	FALSE	FALSE	0	0	0.205339	NA	1
(-Inf,39]	26	Male	FALSE	FALSE	FALSE	FALSE	0	0	1.98768	NA	1
(39, Inf]	50	Male	TRUE	TRUE	FALSE	FALSE	0	0	3.31828	NA	0
(-Inf,39]	15	Male	FALSE	FALSE	TRUE	FALSE	0	0	2.83915	NA	1
(-Inf,39]	27	Male	FALSE	FALSE	FALSE	FALSE	0	0	3.7399	NA	1
(39, Inf]	42	Female	FALSE	FALSE	FALSE	FALSE	0	0	0.939083	NA	0
(39, Inf]	51	Female	FALSE	FALSE	FALSE	FALSE	0	0	3.33196	NA	1
(-Inf,39]	23	Male	FALSE	FALSE	FALSE	FALSE	0	0	0.988364	NA	1
(-Inf,39]	34	Male	FALSE	FALSE	FALSE	FALSE	0	0	1.15264	NA	1
(-Inf,39]	14	Male	FALSE	FALSE	FALSE	FALSE	0	0	1.56605	NA	1
(-Inf,39]	29	Male	FALSE	FALSE	FALSE	FALSE	0	0	1.4976	NA	1
(39, Inf]	58	Male	FALSE	FALSE	FALSE	FALSE	0	0	0.416153	NA	1
(39, Inf]	44	Male	FALSE	FALSE	FALSE	FALSE	0	0	2.10267	NA	1
(39, Inf]	62	Male	FALSE	FALSE	FALSE	FALSE	0	0	1.98494	NA	1
(-Inf,39]	13	Male	FALSE	FALSE	FALSE	FALSE	0	0	0.0219028	NA	1
(39, Inf]	56	Male	FALSE	FALSE	TRUE	FALSE	0	0	0.747433	NA	1
(39, Inf]	56	Male	FALSE	FALSE	TRUE	FALSE	0	0	2.30253	NA	1
(-Inf,39]	27	Male	FALSE	FALSE	FALSE	FALSE	0	0	0.150582	NA	1
(-Inf,39]	36	Female	FALSE	FALSE	FALSE	FALSE	0	0	3.19781	NA	1
(-Inf,39]	23	Male	FALSE	FALSE	FALSE	FALSE	0	0	0.243669	NA	1
(-Inf,39]	17	Male	FALSE	FALSE	FALSE	FALSE	0	0	0.145106	NA	1
(39, Inf]	47	Female	FALSE	FALSE	FALSE	FALSE	0	0	2.2423	NA	1
(-Inf,39]	19	Male	FALSE	TRUE	FALSE	FALSE	0	0	0.903491	NA	1
(-Inf,39]	20	Male	FALSE	FALSE	FALSE	FALSE	0	0	3.74264	NA	0
(39, Inf]	46	Female	FALSE	FALSE	FALSE	FALSE	0	0	0.0848734	NA	0
(-Inf,39]	35	Female	FALSE	FALSE	FALSE	FALSE	0	0	1.99589	NA	1
(39, Inf]	47	Male	FALSE	FALSE	FALSE	FALSE	0	0	4.19439	NA	1
(-Inf,39]	21	Female	FALSE	FALSE	FALSE	FALSE	0	0	0.0629706	NA	1
(-Inf,39]	17	Female	FALSE	FALSE	FALSE	FALSE	0	0	0.599589	NA	1
(-Inf,39]	14	Male	FALSE	FALSE	FALSE	FALSE	0	0	0.213552	NA	1
(-Inf,39]	20	Male	FALSE	FALSE	FALSE	FALSE	0	0	2.0397	NA	1
(39, Inf]	60	Female	TRUE	FALSE	TRUE	FALSE	0	0	3.22519	NA	0
(39, Inf]	67	Male	FALSE	FALSE	FALSE	FALSE	0	0	5.59343	NA	1
(-Inf,39]	18	Male	FALSE	FALSE	FALSE	FALSE	1	1	0.0328542	0.4	0
(39, Inf]	42	Male	FALSE	FALSE	FALSE	FALSE	0	0	0.925394	NA	1
(-Inf,39]	18	Male	FALSE	FALSE	FALSE	FALSE	0	0	0.821355	NA	0
(-Inf,39]	19	Female	FALSE	FALSE	FALSE	FALSE	0	0	1.07871	NA	1
(-Inf,39]	23	Male	FALSE	FALSE	FALSE	FALSE	0	0	2.11088	NA	1
(-Inf,39]	21	Male	FALSE	FALSE	FALSE	FALSE	0	0	1.62081	NA	1
(-Inf,39]	19	Male	FALSE	FALSE	FALSE	FALSE	0	0	1.38261	NA	1
(-Inf,39]	18	Male	FALSE	FALSE	FALSE	FALSE	0	0	0.402464	NA	1
(-Inf,39]	17	Male	FALSE	FALSE	FALSE	FALSE	0	0	5.71389	NA	1
(-Inf,39]	17	Male	FALSE	FALSE	FALSE	FALSE	0	0	5.81246	NA	1
(-Inf,39]	13	Male	FALSE	FALSE	FALSE	FALSE	0	0	0.142368	NA	1
(39, Inf]	61	Female	FALSE	TRUE	FALSE	FALSE	0	0	3.24162	NA	1
(-Inf,39]	17	Male	FALSE	FALSE	FALSE	FALSE	0	0	1.98768	NA	1
(39, Inf]	46	Male	FALSE	FALSE	FALSE	FALSE	0	0	1.07871	NA	1
(39, Inf]	61	Male	FALSE	TRUE	FALSE	FALSE	0	0	0.167009	NA	0
(-Inf,39]	22	Male	FALSE	FALSE	FALSE	FALSE	0	0	0.758385	NA	1
(39, Inf]	64	Male	FALSE	TRUE	TRUE	FALSE	0	0	0.91718	NA	1
(-Inf,39]	24	Male	FALSE	FALSE	TRUE	FALSE	0	0	4.39425	NA	1
(-Inf,39]	17	Male	FALSE	FALSE	FALSE	FALSE	0	0	0.0355921	NA	1
(-Inf,39]	33	Male	FALSE	FALSE	FALSE	FALSE	0	0	3.35661	NA	1
(39, Inf]	74	Female	FALSE	FALSE	FALSE	FALSE	0	0	0.306639	NA	1
(-Inf,39]	37	Female	FALSE	FALSE	FALSE	FALSE	0	0	1.36071	NA	1
(-Inf,39]	21	Male	FALSE	FALSE	TRUE	FALSE	0	0	0.0958248	NA	0
(-Inf,39]	18	Male	FALSE	FALSE	FALSE	FALSE	0	0	4.53662	NA	0
(39, Inf]	47	Female	FALSE	FALSE	FALSE	FALSE	0	0	2.28063	NA	1
(-Inf,39]	39	Female	FALSE	FALSE	FALSE	FALSE	0	0	3.34018	NA	1
(39, Inf]	41	Female	FALSE	FALSE	FALSE	FALSE	0	0	2.67214	NA	0
(39, Inf]	62	Female	FALSE	FALSE	FALSE	FALSE	0	0	3.15674	NA	1
(-Inf,39]	38	Female	FALSE	FALSE	FALSE	FALSE	0	0	3.26899	NA	1
(39, Inf]	51	Male	FALSE	FALSE	FALSE	FALSE	0	0	1.08693	NA	1
(39, Inf]	65	Male	TRUE	FALSE	FALSE	FALSE	0	0	2.53799	NA	0
(39, Inf]	77	Male	FALSE	FALSE	FALSE	FALSE	0	0	1.05955	NA	0
(-Inf,39]	29	Male	FALSE	FALSE	TRUE	FALSE	0	0	0.29295	NA	1
(-Inf,39]	23	Male	FALSE	FALSE	FALSE	FALSE	0	0	0.238193	NA	1
(-Inf,39]	37	Male	FALSE	FALSE	FALSE	FALSE	0	0	1.87269	NA	1
(-Inf,39]	38	Male	FALSE	FALSE	FALSE	FALSE	0	0	0.240931	NA	1
(-Inf,39]	38	Male	FALSE	FALSE	FALSE	FALSE	0	0	5.75222	NA	1
(-Inf,39]	19	Female	FALSE	FALSE	FALSE	FALSE	0	0	0.449008	NA	0
(-Inf,39]	28	Male	FALSE	FALSE	TRUE	FALSE	0	0	0.136893	NA	1
(-Inf,39]	14	Male	FALSE	FALSE	TRUE	FALSE	0	0	0.0355921	NA	1
(-Inf,39]	32	Male	FALSE	FALSE	FALSE	FALSE	0	0	1.56879	NA	1
(-Inf,39]	33	Male	FALSE	FALSE	FALSE	TRUE	0	0	3.08008	NA	0
(39, Inf]	52	Female	TRUE	FALSE	FALSE	FALSE	0	0	3.23614	NA	1
(-Inf,39]	25	Female	FALSE	FALSE	FALSE	FALSE	0	0	2.1629	NA	1
(-Inf,39]	25	Male	FALSE	FALSE	FALSE	FALSE	0	0	1.577	NA	1
(-Inf,39]	22	Male	FALSE	FALSE	FALSE	FALSE	0	0	1.0486	NA	1
(-Inf,39]	24	Male	FALSE	FALSE	FALSE	FALSE	0	0	2.23956	NA	1
(39, Inf]	44	Male	FALSE	FALSE	FALSE	FALSE	0	0	2.62286	NA	1
(-Inf,39]	17	Male	FALSE	FALSE	FALSE	FALSE	0	0	1.30595	NA	1
(39, Inf]	46	Male	FALSE	FALSE	FALSE	FALSE	0	0	0.188912	NA	0
(-Inf,39]	34	Male	FALSE	FALSE	FALSE	FALSE	0	0	0.73922	NA	1
(-Inf,39]	13	Male	FALSE	FALSE	FALSE	FALSE	0	0	0.0438056	NA	1
(39, Inf]	74	Male	FALSE	FALSE	FALSE	FALSE	0	0	0.150582	NA	0
(39, Inf]	74	Female	TRUE	FALSE	TRUE	FALSE	0	0	3.12389	NA	1
(-Inf,39]	18	Male	FALSE	FALSE	FALSE	FALSE	0	0	3.61944	NA	0
(-Inf,39]	15	Male	FALSE	FALSE	FALSE	FALSE	0	0	1.90828	NA	0
(-Inf,39]	35	Male	FALSE	FALSE	FALSE	FALSE	0	0	4.3833	NA	1
(-Inf,39]	20	Male	FALSE	FALSE	FALSE	FALSE	0	0	1.295	NA	1
(-Inf,39]	15	Male	FALSE	FALSE	TRUE	FALSE	0	0	2.00684	NA	1
(-Inf,39]	39	Male	FALSE	FALSE	FALSE	FALSE	0	0	0.0766598	NA	1
(-Inf,39]	22	Male	FALSE	FALSE	FALSE	FALSE	0	0	2.1191	NA	1
(-Inf,39]	20	Male	FALSE	FALSE	FALSE	FALSE	0	0	1.88638	NA	0
(39, Inf]	46	Male	FALSE	FALSE	FALSE	FALSE	0	0	5.6564	NA	0
(-Inf,39]	18	Male	FALSE	FALSE	FALSE	FALSE	0	0	0.0520192	NA	1
(-Inf,39]	20	Male	FALSE	FALSE	TRUE	FALSE	0	0	5.01027	NA	1
(-Inf,39]	29	Male	FALSE	FALSE	FALSE	FALSE	0	0	1.30322	NA	0
(39, Inf]	49	Male	FALSE	FALSE	FALSE	FALSE	0	0	0	NA	1
(39, Inf]	54	Male	FALSE	FALSE	TRUE	TRUE	0	0	3.27173	NA	0
(-Inf,39]	29	Male	FALSE	FALSE	TRUE	FALSE	0	0	0.380561	NA	0
(39, Inf]	57	Female	FALSE	FALSE	TRUE	FALSE	0	0	3.51266	NA	1
(-Inf,39]	14	Male	FALSE	FALSE	FALSE	FALSE	0	0	4.07392	NA	1
(-Inf,39]	36	Male	FALSE	FALSE	FALSE	FALSE	0	0	0.197125	NA	0
(-Inf,39]	37	Male	FALSE	FALSE	FALSE	FALSE	0	0	0.334018	NA	1
(39, Inf]	51	Male	FALSE	FALSE	FALSE	FALSE	0	0	1.50308	NA	1
(39, Inf]	43	Female	FALSE	FALSE	FALSE	FALSE	0	0	1.8809	NA	1
(39, Inf]	42	Male	FALSE	FALSE	TRUE	FALSE	0	0	0.884326	NA	1
(-Inf,39]	20	Male	FALSE	FALSE	FALSE	FALSE	0	0	1.21013	NA	1
(-Inf,39]	35	Male	FALSE	FALSE	FALSE	FALSE	0	0	4.76386	NA	1
(-Inf,39]	32	Male	FALSE	FALSE	FALSE	FALSE	0	0	5.01027	NA	1
(39, Inf]	44	Male	FALSE	FALSE	FALSE	FALSE	0	0	0.17796	NA	1
(-Inf,39]	29	Male	FALSE	FALSE	FALSE	FALSE	0	0	5.36071	NA	0
(-Inf,39]	32	Male	FALSE	FALSE	FALSE	FALSE	0	0	1.1937	NA	1
(-Inf,39]	27	Male	FALSE	FALSE	FALSE	FALSE	0	0	5.54962	NA	1
(-Inf,39]	21	Male	FALSE	FALSE	FALSE	FALSE	0	0	3.05818	NA	1
(39, Inf]	47	Male	FALSE	FALSE	FALSE	FALSE	0	0	2.93224	NA	1
(39, Inf]	69	Male	FALSE	FALSE	FALSE	FALSE	0	0	2.30801	NA	1
(39, Inf]	60	Female	FALSE	FALSE	TRUE	FALSE	0	0	3.05818	NA	1
(-Inf,39]	20	Male	FALSE	FALSE	FALSE	FALSE	0	0	2.11636	NA	1
(-Inf,39]	25	Male	FALSE	FALSE	FALSE	FALSE	0	0	2.03422	NA	0
(-Inf,39]	23	Male	FALSE	FALSE	FALSE	FALSE	0	0	0.550308	NA	1
(39, Inf]	64	Female	FALSE	FALSE	FALSE	FALSE	0	0	0.714579	NA	0
(-Inf,39]	28	Male	FALSE	FALSE	FALSE	FALSE	0	0	1.8371	NA	1
(-Inf,39]	35	Male	FALSE	FALSE	FALSE	FALSE	0	0	0.80219	NA	1
(39, Inf]	40	Male	FALSE	FALSE	FALSE	FALSE	0	0	2.11088	NA	1
(39, Inf]	49	Female	FALSE	FALSE	FALSE	FALSE	0	0	0.542094	NA	1
(-Inf,39]	15	Male	FALSE	FALSE	FALSE	FALSE	0	0	0.0136893	NA	0
(-Inf,39]	16	Male	FALSE	FALSE	FALSE	FALSE	0	0	4.44901	NA	1
(39, Inf]	61	Female	FALSE	FALSE	FALSE	FALSE	0	0	1.56331	NA	0
(39, Inf]	42	Male	FALSE	FALSE	FALSE	FALSE	0	0	5.93018	NA	1
(-Inf,39]	26	Male	FALSE	FALSE	TRUE	FALSE	0	0	0.451745	NA	1
(-Inf,39]	16	Male	FALSE	FALSE	TRUE	FALSE	0	0	0.167009	NA	1
(-Inf,39]	19	Male	FALSE	FALSE	FALSE	FALSE	0	0	5.69199	NA	0
(39, Inf]	56	Male	FALSE	FALSE	FALSE	FALSE	0	0	0.243669	NA	0
(-Inf,39]	16	Male	FALSE	FALSE	FALSE	FALSE	0	0	5.20465	NA	0
(39, Inf]	66	Female	FALSE	FALSE	FALSE	FALSE	0	0	3.01985	NA	0
(-Inf,39]	38	Male	FALSE	FALSE	FALSE	FALSE	0	0	3.78645	NA	1
(-Inf,39]	19	Male	FALSE	FALSE	FALSE	FALSE	0	0	4.23272	NA	1
(-Inf,39]	34	Male	FALSE	FALSE	FALSE	FALSE	0	0	3.48528	NA	0
(-Inf,39]	3	Male	FALSE	FALSE	FALSE	FALSE	0	0	1.60164	NA	0
(-Inf,39]	20	Male	FALSE	FALSE	FALSE	FALSE	0	0	2.38741	NA	0
(-Inf,39]	23	Male	FALSE	FALSE	FALSE	FALSE	0	0	1.95483	NA	1
(-Inf,39]	23	Male	FALSE	TRUE	TRUE	FALSE	1	1	0.898015	0.0666667	1
(39, Inf]	50	Female	FALSE	FALSE	FALSE	FALSE	0	0	1.54415	NA	1
(-Inf,39]	14	Male	FALSE	FALSE	FALSE	FALSE	0	0	0.120465	NA	1
(-Inf,39]	22	Male	FALSE	FALSE	FALSE	FALSE	0	0	0.835044	NA	1
(-Inf,39]	26	Male	FALSE	TRUE	TRUE	FALSE	0	0	0.17796	NA	1
(-Inf,39]	20	Male	FALSE	FALSE	TRUE	FALSE	0	0	0.711841	NA	1
(39, Inf]	73	Male	FALSE	FALSE	FALSE	FALSE	0	0	2.98152	NA	1
(39, Inf]	49	Male	FALSE	FALSE	TRUE	FALSE	0	0	3.50719	NA	1
(-Inf,39]	38	Male	FALSE	FALSE	FALSE	FALSE	0	0	0.0219028	NA	0
(-Inf,39]	23	Male	FALSE	FALSE	FALSE	FALSE	0	0	3.18686	NA	0
(-Inf,39]	39	Male	FALSE	FALSE	FALSE	FALSE	0	0	0.309377	NA	1
(39, Inf]	49	Female	TRUE	FALSE	FALSE	FALSE	0	0	0.290212	NA	1
(-Inf,39]	36	Male	FALSE	FALSE	FALSE	FALSE	0	0	1.37988	NA	1
(-Inf,39]	37	Male	FALSE	FALSE	FALSE	FALSE	0	0	0.073922	NA	0
(-Inf,39]	32	Female	FALSE	FALSE	FALSE	FALSE	0	0	3.1102	NA	1
(-Inf,39]	21	Male	FALSE	FALSE	FALSE	FALSE	0	0	0.0301164	NA	1
(-Inf,39]	25	Male	FALSE	FALSE	FALSE	FALSE	0	0	1.71663	NA	1
(-Inf,39]	29	Male	FALSE	FALSE	FALSE	FALSE	0	0	0.268309	NA	0
(39, Inf]	68	Male	FALSE	FALSE	TRUE	FALSE	0	0	2.31348	NA	1
(-Inf,39]	28	Male	FALSE	FALSE	FALSE	FALSE	0	0	1.41273	NA	0
(-Inf,39]	24	Male	FALSE	FALSE	FALSE	FALSE	0	0	0.0958248	NA	1
(-Inf,39]	21	Male	FALSE	FALSE	FALSE	FALSE	0	0	0.4846	NA	1
(39, Inf]	54	Male	FALSE	FALSE	FALSE	FALSE	0	0	1.87543	NA	0
(39, Inf]	44	Male	FALSE	FALSE	FALSE	FALSE	0	0	3.30185	NA	1
(39, Inf]	48	Male	FALSE	FALSE	FALSE	FALSE	0	0	3.71253	NA	1
(-Inf,39]	18	Male	FALSE	FALSE	FALSE	FALSE	0	0	2.61191	NA	1
(-Inf,39]	31	Female	FALSE	FALSE	FALSE	FALSE	0	0	1.88364	NA	1
(39, Inf]	50	Male	FALSE	TRUE	FALSE	FALSE	0	0	2.29979	NA	0
(39, Inf]	56	Female	FALSE	FALSE	FALSE	FALSE	0	0	0.161533	NA	1
(-Inf,39]	30	Female	FALSE	FALSE	FALSE	FALSE	0	0	0.0219028	NA	1
(39, Inf]	42	Male	FALSE	FALSE	FALSE	FALSE	0	0	3.05818	NA	1
(-Inf,39]	20	Female	FALSE	FALSE	FALSE	FALSE	0	0	0.229979	NA	1
(39, Inf]	47	Female	FALSE	FALSE	TRUE	FALSE	0	0	2.24778	NA	0
(39, Inf]	43	Male	FALSE	FALSE	FALSE	FALSE	0	0	0	NA	1
(39, Inf]	55	Male	TRUE	FALSE	TRUE	FALSE	0	0	1.859	NA	1
(-Inf,39]	38	Male	FALSE	FALSE	FALSE	FALSE	0	0	0.733744	NA	1
(-Inf,39]	27	Male	FALSE	FALSE	FALSE	FALSE	0	0	5.25941	NA	1
(-Inf,39]	32	Male	FALSE	FALSE	FALSE	FALSE	0	0	3.72895	NA	1
(-Inf,39]	18	Female	FALSE	FALSE	FALSE	FALSE	0	0	0.553046	NA	1
(-Inf,39]	20	Male	FALSE	FALSE	FALSE	FALSE	0	0	0.391513	NA	1
(-Inf,39]	39	Male	FALSE	FALSE	TRUE	FALSE	0	0	1.5332	NA	1
(-Inf,39]	23	Male	FALSE	FALSE	FALSE	FALSE	0	0	3.08556	NA	1
(39, Inf]	56	Female	FALSE	FALSE	FALSE	FALSE	0	0	2.05613	NA	1
(39, Inf]	43	Male	FALSE	FALSE	TRUE	FALSE	0	0	1.23751	NA	1
(39, Inf]	68	Male	FALSE	FALSE	TRUE	FALSE	0	0	5.15537	NA	1
(39, Inf]	50	Female	FALSE	FALSE	FALSE	FALSE	0	0	1.7577	NA	1
(-Inf,39]	14	Female	FALSE	FALSE	TRUE	FALSE	0	0	0.21629	NA	1
(-Inf,39]	24	Male	FALSE	FALSE	TRUE	FALSE	0	0	0.281999	NA	1
(-Inf,39]	19	Male	FALSE	FALSE	FALSE	FALSE	0	0	1.89733	NA	1
(39, Inf]	63	Female	FALSE	FALSE	FALSE	FALSE	0	0	2.78166	NA	1
(39, Inf]	54	Female	FALSE	FALSE	TRUE	FALSE	0	0	0.711841	NA	1
(-Inf,39]	21	Male	FALSE	FALSE	FALSE	FALSE	0	0	0.1013	NA	0
(39, Inf]	56	Male	FALSE	FALSE	FALSE	FALSE	0	0	0.265572	NA	1
(39, Inf]	44	Male	FALSE	FALSE	FALSE	FALSE	0	0	1.07871	NA	1
(-Inf,39]	14	Male	FALSE	FALSE	TRUE	FALSE	0	0	0.616016	NA	1
(-Inf,39]	38	Male	FALSE	FALSE	FALSE	FALSE	0	0	0.164271	NA	1
(39, Inf]	59	Female	FALSE	FALSE	FALSE	FALSE	0	0	2.4449	NA	0
(-Inf,39]	16	Male	FALSE	FALSE	FALSE	FALSE	0	0	4.70363	NA	1
(39, Inf]	53	Male	FALSE	FALSE	FALSE	FALSE	0	0	0.0109514	NA	1
(-Inf,39]	28	Male	TRUE	FALSE	FALSE	FALSE	0	0	1.48665	NA	0
(-Inf,39]	20	Male	FALSE	FALSE	FALSE	FALSE	0	0	0.563997	NA	1
(-Inf,39]	23	Male	FALSE	FALSE	FALSE	FALSE	0	0	3.90965	NA	1
(-Inf,39]	21	Male	FALSE	FALSE	FALSE	FALSE	0	0	2.54346	NA	1
(-Inf,39]	18	Male	FALSE	FALSE	FALSE	FALSE	0	0	2.80903	NA	1
(-Inf,39]	34	Male	FALSE	FALSE	FALSE	FALSE	0	0	5.12799	NA	1
(39, Inf]	43	Male	FALSE	FALSE	FALSE	FALSE	0	0	5.6345	NA	0
(-Inf,39]	17	Male	FALSE	FALSE	FALSE	FALSE	0	0	0.197125	NA	1
(-Inf,39]	33	Male	FALSE	FALSE	FALSE	FALSE	0	0	0.106776	NA	1
(39, Inf]	45	Male	FALSE	FALSE	TRUE	FALSE	0	0	1.68378	NA	1
(-Inf,39]	17	Male	FALSE	FALSE	FALSE	FALSE	0	0	4.22998	NA	0
(39, Inf]	46	Male	FALSE	FALSE	FALSE	FALSE	0	0	2.77344	NA	1
(-Inf,39]	23	Male	FALSE	FALSE	FALSE	FALSE	0	0	3.82752	NA	1
(-Inf,39]	14	Male	FALSE	FALSE	FALSE	FALSE	0	0	0.602327	NA	1
(-Inf,39]	25	Male	FALSE	FALSE	TRUE	FALSE	0	0	0.156057	NA	1
(39, Inf]	51	Male	FALSE	FALSE	FALSE	FALSE	0	0	0.106776	NA	1
(39, Inf]	41	Male	FALSE	FALSE	FALSE	FALSE	0	0	2.20397	NA	1
(-Inf,39]	18	Male	FALSE	FALSE	FALSE	FALSE	0	0	0.158795	NA	0
(-Inf,39]	22	Male	FALSE	FALSE	FALSE	FALSE	0	0	1.7358	NA	0
(39, Inf]	46	Male	FALSE	FALSE	FALSE	FALSE	0	0	0.0958248	NA	1
(-Inf,39]	35	Male	FALSE	FALSE	FALSE	FALSE	0	0	0.851472	NA	0
(39, Inf]	45	Male	FALSE	FALSE	TRUE	FALSE	0	0	2.47228	NA	1
(39, Inf]	47	Female	FALSE	FALSE	FALSE	FALSE	0	0	3.3922	NA	1
(-Inf,39]	25	Male	FALSE	FALSE	FALSE	FALSE	0	0	0.249144	NA	1
(-Inf,39]	16	Male	FALSE	FALSE	FALSE	FALSE	0	0	1.65092	NA	0
(39, Inf]	64	Female	TRUE	TRUE	FALSE	FALSE	0	0	2.60096	NA	1
(-Inf,39]	16	Female	FALSE	FALSE	FALSE	FALSE	0	0	2.41205	NA	1
(-Inf,39]	37	Female	FALSE	FALSE	FALSE	FALSE	0	0	1.05955	NA	1
(-Inf,39]	19	Male	FALSE	FALSE	FALSE	FALSE	0	0	0.221766	NA	0
(39, Inf]	45	Male	FALSE	FALSE	FALSE	FALSE	0	0	3.32649	NA	1
(39, Inf]	72	Male	FALSE	TRUE	FALSE	FALSE	0	0	1.91923	NA	1
(-Inf,39]	15	Male	FALSE	FALSE	FALSE	FALSE	0	0	0.0684463	NA	1
(39, Inf]	47	Male	FALSE	FALSE	FALSE	FALSE	0	0	0.870637	NA	1
(39, Inf]	40	Female	FALSE	FALSE	FALSE	FALSE	0	0	0.147844	NA	1
(39, Inf]	41	Female	FALSE	FALSE	FALSE	FALSE	0	0	2.17112	NA	1
(-Inf,39]	38	Male	FALSE	FALSE	TRUE	FALSE	0	0	3.24162	NA	1
(39, Inf]	41	Male	FALSE	FALSE	FALSE	FALSE	0	0	0.205339	NA	1
(-Inf,39]	28	Male	FALSE	TRUE	FALSE	FALSE	0	0	3.49897	NA	1
(-Inf,39]	33	Male	FALSE	FALSE	FALSE	FALSE	0	0	2.60917	NA	0
(-Inf,39]	16	Male	FALSE	FALSE	FALSE	FALSE	0	0	0.577687	NA	1
(-Inf,39]	21	Male	FALSE	FALSE	TRUE	FALSE	0	0	1.61533	NA	1
(-Inf,39]	37	Female	FALSE	FALSE	FALSE	FALSE	0	0	1.11431	NA	1
(-Inf,39]	17	Male	FALSE	FALSE	FALSE	FALSE	0	0	0.0273785	NA	0
(39, Inf]	49	Female	FALSE	FALSE	FALSE	FALSE	0	0	2.5681	NA	1
(39, Inf]	59	Male	FALSE	FALSE	TRUE	TRUE	0	0	0.13963	NA	1
(-Inf,39]	22	Male	FALSE	FALSE	FALSE	FALSE	0	0	0.646133	NA	1
(-Inf,39]	12	Female	FALSE	FALSE	FALSE	FALSE	0	0	0.232717	NA	1
(39, Inf]	59	Female	FALSE	FALSE	FALSE	FALSE	0	0	4.26283	NA	1
(-Inf,39]	37	Male	FALSE	FALSE	FALSE	FALSE	0	0	3.72621	NA	1
(-Inf,39]	34	Male	FALSE	FALSE	FALSE	FALSE	0	0	1.04038	NA	1
(39, Inf]	43	Male	FALSE	FALSE	FALSE	FALSE	0	0	0.0219028	NA	0
(-Inf,39]	29	Male	FALSE	FALSE	TRUE	FALSE	0	0	2.46407	NA	0
(-Inf,39]	28	Male	FALSE	FALSE	FALSE	FALSE	0	0	0.312115	NA	1
(39, Inf]	57	Male	TRUE	FALSE	FALSE	FALSE	0	0	1.53046	NA	1
(-Inf,39]	24	Male	FALSE	FALSE	FALSE	FALSE	0	0	1.3525	NA	1
(-Inf,39]	33	Male	FALSE	FALSE	TRUE	FALSE	0	0	3.63587	NA	1
(-Inf,39]	25	Male	FALSE	FALSE	FALSE	FALSE	0	0	4.39973	NA	1
(39, Inf]	50	Male	FALSE	FALSE	FALSE	FALSE	0	0	3.7974	NA	1
(39, Inf]	63	Female	FALSE	FALSE	FALSE	FALSE	0	0	2.9514	NA	1
(-Inf,39]	38	Male	FALSE	FALSE	FALSE	FALSE	0	0	3.36756	NA	1
(39, Inf]	60	Male	FALSE	FALSE	FALSE	FALSE	0	0	2.8501	NA	1
(39, Inf]	46	Female	FALSE	FALSE	TRUE	FALSE	0	0	3.35113	NA	1
(-Inf,39]	34	Male	FALSE	FALSE	FALSE	FALSE	0	0	0.172485	NA	1
(-Inf,39]	21	Male	FALSE	FALSE	FALSE	FALSE	0	0	0.558522	NA	1
(39, Inf]	48	Female	FALSE	FALSE	FALSE	FALSE	0	0	3.36482	NA	1
(39, Inf]	41	Female	FALSE	FALSE	FALSE	FALSE	0	0	3.44695	NA	0
(-Inf,39]	37	Male	FALSE	FALSE	FALSE	FALSE	0	0	0.104038	NA	1
(-Inf,39]	27	Male	FALSE	FALSE	FALSE	FALSE	0	0	4.49281	NA	0
(-Inf,39]	21	Male	FALSE	FALSE	FALSE	FALSE	0	0	3.73443	NA	1
(-Inf,39]	31	Male	FALSE	FALSE	FALSE	FALSE	0	0	0.17796	NA	1
(-Inf,39]	21	Male	FALSE	FALSE	FALSE	FALSE	0	0	2.15743	NA	1
(39, Inf]	55	Male	FALSE	FALSE	FALSE	FALSE	0	0	0.555784	NA	0
(-Inf,39]	32	Male	FALSE	FALSE	FALSE	FALSE	0	0	0.243669	NA	1
(39, Inf]	64	Female	FALSE	FALSE	FALSE	FALSE	0	0	3.33196	NA	1
(-Inf,39]	21	Male	FALSE	FALSE	FALSE	FALSE	0	0	5.23751	NA	1
(39, Inf]	44	Male	FALSE	FALSE	FALSE	FALSE	0	0	3.26078	NA	1
(-Inf,39]	21	Male	FALSE	FALSE	FALSE	FALSE	0	0	3.0527	NA	1
(-Inf,39]	20	Male	TRUE	FALSE	FALSE	FALSE	0	0	4.04654	NA	1
(39, Inf]	43	Male	FALSE	FALSE	FALSE	FALSE	0	0	2.45859	NA	0
(-Inf,39]	15	Male	FALSE	FALSE	FALSE	FALSE	0	0	0.733744	NA	1
(-Inf,39]	35	Male	FALSE	FALSE	FALSE	FALSE	0	0	1.22108	NA	1
(-Inf,39]	27	Male	FALSE	FALSE	FALSE	FALSE	0	0	0.613279	NA	0
(-Inf,39]	18	Male	FALSE	FALSE	FALSE	FALSE	0	0	4.21355	NA	0
(-Inf,39]	14	Male	FALSE	FALSE	FALSE	FALSE	0	0	1.40178	NA	1
(-Inf,39]	18	Male	FALSE	FALSE	FALSE	FALSE	0	0	4.59685	NA	1
(39, Inf]	61	Male	FALSE	FALSE	TRUE	TRUE	0	0	1.3963	NA	1
(39, Inf]	62	Female	FALSE	TRUE	FALSE	FALSE	0	0	1.60986	NA	1
(-Inf,39]	35	Male	FALSE	FALSE	FALSE	FALSE	0	0	4.1013	NA	1
(-Inf,39]	30	Male	FALSE	FALSE	FALSE	FALSE	0	0	1.07324	NA	1
(39, Inf]	64	Male	FALSE	FALSE	FALSE	FALSE	0	0	2.92676	NA	0
(39, Inf]	41	Male	FALSE	FALSE	FALSE	FALSE	0	0	1.57426	NA	1
(-Inf,39]	17	Male	FALSE	FALSE	FALSE	FALSE	0	0	0.0711841	NA	1
(-Inf,39]	17	Male	FALSE	FALSE	FALSE	FALSE	0	0	5.18823	NA	1
(-Inf,39]	16	Male	FALSE	FALSE	FALSE	FALSE	0	0	2.29706	NA	1
(-Inf,39]	38	Male	FALSE	FALSE	FALSE	FALSE	0	0	3.50992	NA	1
(-Inf,39]	32	Male	FALSE	FALSE	FALSE	FALSE	0	0	0.736482	NA	1
(-Inf,39]	26	Female	FALSE	FALSE	FALSE	FALSE	0	0	0.714579	NA	1
(-Inf,39]	14	Male	FALSE	FALSE	FALSE	FALSE	0	0	4.82136	NA	0
(-Inf,39]	18	Male	FALSE	FALSE	TRUE	FALSE	0	0	0.109514	NA	1
(39, Inf]	52	Male	TRUE	FALSE	FALSE	FALSE	0	0	0.301164	NA	1
(-Inf,39]	34	Male	FALSE	FALSE	FALSE	FALSE	0	0	1.98768	NA	0
(-Inf,39]	19	Male	FALSE	FALSE	FALSE	FALSE	0	0	1.85079	NA	1
(-Inf,39]	22	Male	FALSE	FALSE	FALSE	FALSE	0	0	0.224504	NA	1
(-Inf,39]	16	Male	FALSE	FALSE	FALSE	FALSE	0	0	4.62423	NA	0
(-Inf,39]	19	Male	FALSE	FALSE	TRUE	FALSE	0	0	1.59617	NA	1
(39, Inf]	43	Male	FALSE	FALSE	FALSE	FALSE	0	0	3.42779	NA	1
(39, Inf]	64	Female	TRUE	FALSE	FALSE	FALSE	0	0	2.55168	NA	1
(-Inf,39]	29	Male	FALSE	FALSE	FALSE	FALSE	0	0	0.602327	NA	1
(39, Inf]	45	Male	TRUE	FALSE	FALSE	FALSE	0	0	1.06776	NA	1
(39, Inf]	64	Female	FALSE	FALSE	FALSE	FALSE	0	0	0.325804	NA	0
(39, Inf]	61	Male	FALSE	FALSE	FALSE	FALSE	0	0	3.35113	NA	1
(39, Inf]	52	Female	FALSE	FALSE	FALSE	FALSE	0	0	0.0109514	NA	1
(-Inf,39]	27	Male	FALSE	FALSE	FALSE	FALSE	0	0	1.27036	NA	1
(-Inf,39]	30	Male	FALSE	FALSE	FALSE	FALSE	0	0	4.66256	NA	0
(39, Inf]	43	Male	FALSE	FALSE	FALSE	FALSE	0	0	2.96509	NA	1
(39, Inf]	61	Male	FALSE	FALSE	FALSE	FALSE	0	0	0.15332	NA	1
(-Inf,39]	19	Male	FALSE	FALSE	FALSE	FALSE	0	0	5.23751	NA	0
(-Inf,39]	37	Male	FALSE	FALSE	FALSE	FALSE	0	0	3.80287	NA	1
(39, Inf]	50	Female	FALSE	FALSE	FALSE	FALSE	0	0	0.536619	NA	1
(39, Inf]	63	Female	FALSE	FALSE	FALSE	FALSE	0	0	3.09925	NA	1
(-Inf,39]	18	Male	FALSE	FALSE	TRUE	FALSE	0	0	0.0657084	NA	1
(-Inf,39]	25	Male	FALSE	FALSE	FALSE	FALSE	0	0	2.42026	NA	1
(-Inf,39]	39	Male	FALSE	FALSE	FALSE	FALSE	0	0	2.705	NA	1
(-Inf,39]	28	Male	FALSE	FALSE	TRUE	FALSE	0	0	0.284736	NA	0
(-Inf,39]	18	Female	FALSE	FALSE	FALSE	FALSE	0	0	3.25804	NA	1
(39, Inf]	46	Male	FALSE	FALSE	FALSE	FALSE	0	0	0.123203	NA	1
(-Inf,39]	28	Male	FALSE	FALSE	FALSE	FALSE	0	0	0.19165	NA	1
(39, Inf]	56	Male	FALSE	FALSE	TRUE	FALSE	0	0	2.72142	NA	1
(39, Inf]	53	Male	FALSE	FALSE	FALSE	FALSE	0	0	0.123203	NA	1
(-Inf,39]	15	Male	FALSE	FALSE	FALSE	FALSE	0	0	1.55784	NA	0
(-Inf,39]	39	Male	FALSE	FALSE	TRUE	FALSE	0	0	2.25873	NA	1
(-Inf,39]	19	Male	FALSE	FALSE	FALSE	FALSE	0	0	0.306639	NA	1
(39, Inf]	47	Female	FALSE	FALSE	FALSE	FALSE	0	0	1.48118	NA	1
(-Inf,39]	30	Male	FALSE	FALSE	FALSE	FALSE	0	0	0.873374	NA	0
(39, Inf]	50	Male	FALSE	FALSE	FALSE	FALSE	0	0	3.47707	NA	1
(39, Inf]	53	Male	FALSE	FALSE	FALSE	FALSE	0	0	3.26352	NA	1
(39, Inf]	48	Female	FALSE	FALSE	FALSE	FALSE	0	0	2.88296	NA	1
(-Inf,39]	27	Male	FALSE	FALSE	FALSE	FALSE	0	0	4.47912	NA	0
(-Inf,39]	27	Male	FALSE	FALSE	FALSE	FALSE	0	0	1.51951	NA	1
(39, Inf]	43	Male	FALSE	FALSE	FALSE	FALSE	0	0	0.251882	NA	0
(-Inf,39]	19	Male	FALSE	FALSE	FALSE	FALSE	0	0	2.70226	NA	0
(39, Inf]	61	Male	FALSE	FALSE	FALSE	FALSE	0	0	1.18275	NA	1
(39, Inf]	52	Female	FALSE	FALSE	FALSE	FALSE	0	0	0.33128	NA	1
(-Inf,39]	17	Female	FALSE	FALSE	TRUE	FALSE	0	0	1.47844	NA	1
(39, Inf]	54	Female	TRUE	FALSE	FALSE	FALSE	0	0	2.29979	NA	1
(-Inf,39]	15	Male	FALSE	FALSE	FALSE	FALSE	0	0	0.134155	NA	1
(39, Inf]	43	Male	FALSE	FALSE	FALSE	FALSE	0	0	0.43258	NA	0
(-Inf,39]	31	Male	FALSE	FALSE	FALSE	FALSE	0	0	2.15743	NA	1
(-Inf,39]	19	Male	FALSE	FALSE	FALSE	FALSE	0	0	5.68104	NA	1
(-Inf,39]	20	Male	FALSE	FALSE	FALSE	FALSE	0	0	1.84257	NA	1
(-Inf,39]	15	Male	FALSE	FALSE	FALSE	FALSE	0	0	0.451745	NA	1
(-Inf,39]	33	Male	FALSE	FALSE	TRUE	FALSE	0	0	3.28816	NA	1
(-Inf,39]	24	Male	FALSE	FALSE	FALSE	FALSE	0	0	1.87817	NA	1
(-Inf,39]	35	Male	FALSE	FALSE	FALSE	FALSE	0	0	3.32375	NA	0
(39, Inf]	45	Female	FALSE	FALSE	FALSE	FALSE	0	0	1.74949	NA	0
(-Inf,39]	30	Male	FALSE	FALSE	FALSE	FALSE	0	0	0.865161	NA	1
(-Inf,39]	17	Female	FALSE	FALSE	TRUE	FALSE	0	0	0.205339	NA	1
(-Inf,39]	22	Male	FALSE	FALSE	FALSE	FALSE	0	0	1.96578	NA	1
(39, Inf]	61	Male	TRUE	FALSE	FALSE	FALSE	0	0	0.0301164	NA	0
(39, Inf]	75	Male	FALSE	FALSE	FALSE	FALSE	0	0	4.80219	NA	0
(-Inf,39]	30	Male	FALSE	FALSE	FALSE	FALSE	0	0	2.0616	NA	0
(-Inf,39]	20	Male	FALSE	FALSE	FALSE	FALSE	0	0	0.70089	NA	0
(39, Inf]	49	Female	FALSE	FALSE	FALSE	FALSE	0	0	3.37851	NA	1
(-Inf,39]	31	Male	FALSE	FALSE	FALSE	FALSE	0	0	2.07255	NA	1
(39, Inf]	66	Male	FALSE	FALSE	FALSE	FALSE	0	0	0.0930869	NA	0
(-Inf,39]	15	Male	FALSE	FALSE	FALSE	FALSE	0	0	3.5948	NA	1
(-Inf,39]	27	Male	FALSE	FALSE	TRUE	FALSE	0	0	3.84942	NA	1
(39, Inf]	64	Male	FALSE	FALSE	FALSE	FALSE	0	0	2.66667	NA	1
(39, Inf]	44	Female	FALSE	FALSE	FALSE	FALSE	0	0	0.323066	NA	0
(-Inf,39]	29	Male	FALSE	FALSE	FALSE	FALSE	0	0	0.240931	NA	1
(39, Inf]	40	Male	FALSE	FALSE	TRUE	FALSE	0	0	0.490075	NA	0
(39, Inf]	52	Female	FALSE	FALSE	FALSE	FALSE	0	0	2.15743	NA	1
(39, Inf]	53	Male	FALSE	FALSE	FALSE	FALSE	0	0	3.19781	NA	1
(-Inf,39]	35	Male	FALSE	FALSE	FALSE	FALSE	0	0	0.870637	NA	1
(-Inf,39]	25	Male	FALSE	FALSE	FALSE	FALSE	0	0	4.41615	NA	1
(39, Inf]	40	Male	FALSE	FALSE	FALSE	FALSE	0	0	2.63929	NA	0
(39, Inf]	44	Male	FALSE	FALSE	TRUE	FALSE	0	0	1.55236	NA	0
(-Inf,39]	21	Male	FALSE	FALSE	FALSE	FALSE	0	0	4.49008	NA	1
(39, Inf]	54	Male	FALSE	FALSE	TRUE	FALSE	0	0	0.106776	NA	1
(-Inf,39]	27	Male	FALSE	FALSE	FALSE	FALSE	0	0	3.39767	NA	0
(-Inf,39]	15	Male	FALSE	FALSE	FALSE	FALSE	0	0	0.186174	NA	1
(39, Inf]	55	Male	FALSE	FALSE	FALSE	FALSE	0	0	0.919918	NA	1
(-Inf,39]	38	Male	FALSE	FALSE	FALSE	FALSE	0	0	0.186174	NA	1
(-Inf,39]	34	Male	FALSE	FALSE	FALSE	FALSE	0	0	3.41958	NA	1
(-Inf,39]	31	Male	FALSE	FALSE	FALSE	FALSE	0	0	3.96167	NA	1
(39, Inf]	61	Female	FALSE	FALSE	FALSE	FALSE	0	0	3.3347	NA	0
(-Inf,39]	36	Female	FALSE	FALSE	FALSE	FALSE	0	0	1.4757	NA	1
(-Inf,39]	26	Male	FALSE	FALSE	FALSE	FALSE	0	0	0.0328542	NA	1
(-Inf,39]	21	Male	FALSE	FALSE	FALSE	FALSE	0	0	1.7577	NA	1
(-Inf,39]	17	Male	FALSE	FALSE	FALSE	FALSE	0	0	0.577687	NA	1
(-Inf,39]	36	Male	FALSE	FALSE	FALSE	FALSE	0	0	2.59001	NA	0
(-Inf,39]	29	Male	FALSE	FALSE	FALSE	FALSE	0	0	3.11841	NA	1
(-Inf,39]	31	Male	FALSE	FALSE	FALSE	FALSE	0	0	0.271047	NA	1
(-Inf,39]	16	Female	FALSE	FALSE	FALSE	FALSE	0	0	3.21424	NA	1
(-Inf,39]	37	Male	FALSE	FALSE	FALSE	FALSE	0	0	0	NA	0
(-Inf,39]	24	Male	FALSE	FALSE	FALSE	FALSE	0	0	4.9117	NA	1
(39, Inf]	58	Male	FALSE	FALSE	FALSE	FALSE	0	0	1.95483	NA	1
(-Inf,39]	33	Male	FALSE	FALSE	FALSE	FALSE	0	0	4.12047	NA	1
(-Inf,39]	20	Male	FALSE	FALSE	TRUE	FALSE	0	0	3.51266	NA	1
(39, Inf]	68	Male	TRUE	FALSE	FALSE	FALSE	0	0	1.30595	NA	0
(-Inf,39]	24	Male	FALSE	FALSE	FALSE	FALSE	0	0	1.295	NA	0
(39, Inf]	48	Male	TRUE	FALSE	TRUE	FALSE	0	0	1.80424	NA	1
(-Inf,39]	26	Male	FALSE	FALSE	FALSE	FALSE	0	0	1.61533	NA	1
(39, Inf]	77	Female	TRUE	FALSE	FALSE	FALSE	0	0	0.235455	NA	1
(-Inf,39]	30	Male	FALSE	FALSE	FALSE	FALSE	0	0	1.6564	NA	1
(39, Inf]	77	Female	FALSE	FALSE	FALSE	FALSE	0	0	3.20055	NA	0
(-Inf,39]	34	Male	FALSE	FALSE	FALSE	FALSE	0	0	1.70842	NA	1
(39, Inf]	58	Male	FALSE	FALSE	FALSE	FALSE	0	0	3.44422	NA	1
(-Inf,39]	26	Male	FALSE	FALSE	FALSE	FALSE	0	0	2.73238	NA	1
(39, Inf]	67	Male	TRUE	FALSE	FALSE	FALSE	0	0	3.25257	NA	1
(-Inf,39]	35	Male	FALSE	FALSE	FALSE	FALSE	0	0	0.933607	NA	1
(-Inf,39]	15	Male	FALSE	FALSE	FALSE	FALSE	0	0	2.28884	NA	1
(39, Inf]	49	Female	FALSE	FALSE	FALSE	FALSE	0	0	3.34565	NA	1
(-Inf,39]	23	Female	FALSE	FALSE	FALSE	FALSE	0	0	1.76865	NA	1
(-Inf,39]	25	Male	FALSE	FALSE	FALSE	FALSE	0	0	3.47707	NA	1
(39, Inf]	56	Male	FALSE	FALSE	FALSE	FALSE	0	0	0.848734	NA	1
(39, Inf]	51	Female	FALSE	FALSE	TRUE	FALSE	0	0	0	NA	1
(39, Inf]	80	Male	FALSE	FALSE	FALSE	FALSE	0	0	3.04175	NA	0
(39, Inf]	43	Female	FALSE	TRUE	TRUE	FALSE	0	0	0.881588	NA	0
(-Inf,39]	23	Male	FALSE	FALSE	FALSE	FALSE	0	0	2.82546	NA	1
(39, Inf]	65	Male	FALSE	FALSE	FALSE	FALSE	0	0	2.64203	NA	1
(-Inf,39]	21	Male	FALSE	FALSE	FALSE	FALSE	0	0	4.98563	NA	1
(-Inf,39]	17	Male	FALSE	FALSE	FALSE	FALSE	0	0	2.5243	NA	1
(-Inf,39]	37	Male	FALSE	FALSE	FALSE	FALSE	0	0	0.240931	NA	1
(39, Inf]	48	Female	FALSE	FALSE	FALSE	FALSE	0	0	3.5154	NA	1
(-Inf,39]	39	Male	FALSE	FALSE	FALSE	FALSE	0	0	0.848734	NA	1
(-Inf,39]	22	Male	FALSE	FALSE	FALSE	FALSE	0	0	3.26899	NA	1
(-Inf,39]	23	Female	FALSE	FALSE	FALSE	FALSE	0	0	3.8768	NA	1
(-Inf,39]	20	Male	FALSE	FALSE	TRUE	FALSE	0	0	1.33333	NA	0
(-Inf,39]	19	Male	FALSE	FALSE	FALSE	FALSE	0	0	1.5989	NA	1
(-Inf,39]	37	Male	FALSE	FALSE	FALSE	FALSE	0	0	0.33128	NA	0
(-Inf,39]	28	Male	FALSE	FALSE	FALSE	FALSE	0	0	4.47091	NA	1
(39, Inf]	48	Male	FALSE	FALSE	TRUE	FALSE	0	0	3.25804	NA	1
(39, Inf]	45	Female	TRUE	FALSE	FALSE	FALSE	0	0	3.21424	NA	0
(-Inf,39]	36	Male	FALSE	FALSE	FALSE	FALSE	0	0	3.718	NA	0
(-Inf,39]	22	Male	FALSE	FALSE	FALSE	FALSE	0	0	3.57837	NA	1
(-Inf,39]	28	Male	FALSE	FALSE	FALSE	FALSE	0	0	4.6078	NA	1
(-Inf,39]	26	Male	FALSE	FALSE	FALSE	FALSE	0	0	0.257358	NA	1
(-Inf,39]	31	Male	FALSE	FALSE	FALSE	FALSE	0	0	0.607803	NA	1
(39, Inf]	56	Male	FALSE	FALSE	FALSE	FALSE	0	0	3.26078	NA	1
(39, Inf]	40	Male	FALSE	FALSE	FALSE	FALSE	0	0	2.37372	NA	0
(-Inf,39]	36	Male	FALSE	FALSE	FALSE	FALSE	0	0	0.925394	NA	1
(-Inf,39]	31	Male	FALSE	FALSE	FALSE	FALSE	0	0	0.271047	NA	1
(39, Inf]	56	Male	FALSE	FALSE	FALSE	FALSE	0	0	2.53251	NA	1
(-Inf,39]	18	Female	FALSE	FALSE	FALSE	FALSE	0	0	3.74538	NA	1
(-Inf,39]	19	Male	FALSE	FALSE	FALSE	FALSE	0	0	1.44285	NA	0
(-Inf,39]	23	Male	FALSE	FALSE	FALSE	FALSE	0	0	1.24298	NA	1
(39, Inf]	56	Female	FALSE	FALSE	FALSE	FALSE	0	0	1.91923	NA	1
(39, Inf]	66	Female	TRUE	FALSE	FALSE	FALSE	0	0	0.112252	NA	1
(-Inf,39]	26	Male	FALSE	FALSE	FALSE	FALSE	0	0	3.28268	NA	0
(-Inf,39]	25	Male	FALSE	FALSE	FALSE	FALSE	0	0	1.9384	NA	1
(-Inf,39]	3	Female	FALSE	FALSE	FALSE	FALSE	0	0	0.150582	NA	1
(-Inf,39]	32	Male	FALSE	FALSE	TRUE	FALSE	0	0	1.29774	NA	0
(39, Inf]	44	Male	FALSE	FALSE	FALSE	FALSE	0	0	5.6564	NA	1
(39, Inf]	53	Female	TRUE	FALSE	FALSE	FALSE	0	0	0.295688	NA	1
(39, Inf]	45	Male	TRUE	FALSE	FALSE	FALSE	0	0	2.56263	NA	0
(-Inf,39]	19	Male	FALSE	FALSE	FALSE	FALSE	0	0	0.0930869	NA	1
(39, Inf]	57	Male	FALSE	FALSE	FALSE	FALSE	0	0	0.145106	NA	1
(39, Inf]	47	Male	TRUE	FALSE	FALSE	FALSE	0	0	0.695414	NA	0
(39, Inf]	51	Female	FALSE	FALSE	TRUE	FALSE	0	0	3.30732	NA	1
(39, Inf]	58	Male	FALSE	FALSE	FALSE	FALSE	0	0	0.829569	NA	1
(-Inf,39]	32	Male	FALSE	FALSE	FALSE	FALSE	0	0	0.246407	NA	1
(-Inf,39]	20	Male	FALSE	TRUE	TRUE	FALSE	0	0	2.27242	NA	1
(-Inf,39]	29	Male	FALSE	FALSE	FALSE	FALSE	0	0	3.6961	NA	1
(39, Inf]	47	Male	TRUE	FALSE	FALSE	FALSE	0	0	0.698152	NA	0
(-Inf,39]	20	Male	FALSE	FALSE	FALSE	FALSE	0	0	1.87269	NA	1
(39, Inf]	48	Male	FALSE	FALSE	FALSE	FALSE	0	0	0.128679	NA	0
(-Inf,39]	25	Male	FALSE	FALSE	FALSE	FALSE	0	0	0.290212	NA	0
(-Inf,39]	15	Male	FALSE	FALSE	FALSE	FALSE	0	0	5.14168	NA	1
(39, Inf]	60	Female	FALSE	FALSE	TRUE	FALSE	0	0	2.28611	NA	0
(39, Inf]	42	Female	FALSE	FALSE	FALSE	FALSE	0	0	1.32512	NA	0
(-Inf,39]	18	Male	FALSE	FALSE	FALSE	FALSE	0	0	5.90828	NA	0
(39, Inf]	69	Male	FALSE	FALSE	FALSE	FALSE	0	0	1.71116	NA	0
(-Inf,39]	23	Male	FALSE	FALSE	TRUE	FALSE	0	0	4.72553	NA	1
(-Inf,39]	25	Male	FALSE	FALSE	FALSE	FALSE	0	0	1.04586	NA	1
(39, Inf]	68	Female	TRUE	FALSE	FALSE	FALSE	0	0	1.53046	NA	1
(39, Inf]	40	Male	FALSE	FALSE	FALSE	FALSE	0	0	3.52088	NA	1
(39, Inf]	46	Male	FALSE	FALSE	FALSE	FALSE	0	0	1.65366	NA	0
(39, Inf]	44	Male	FALSE	FALSE	TRUE	FALSE	0	0	1.1937	NA	1
(-Inf,39]	17	Male	FALSE	FALSE	FALSE	FALSE	0	0	0.169747	NA	1
(-Inf,39]	9	Female	FALSE	TRUE	TRUE	FALSE	0	0	0.985626	NA	0
(-Inf,39]	22	Male	FALSE	FALSE	TRUE	FALSE	0	0	0.325804	NA	1
(39, Inf]	55	Male	FALSE	TRUE	FALSE	FALSE	0	0	0	NA	1
(39, Inf]	66	Male	FALSE	FALSE	FALSE	FALSE	0	0	0.0520192	NA	1
(-Inf,39]	24	Male	FALSE	FALSE	FALSE	FALSE	0	0	0.186174	NA	1
(-Inf,39]	37	Male	FALSE	FALSE	FALSE	FALSE	0	0	0.70089	NA	1
(-Inf,39]	20	Male	FALSE	FALSE	FALSE	FALSE	0	0	5.40999	NA	1
(39, Inf]	59	Female	FALSE	FALSE	FALSE	FALSE	0	0	1.29774	NA	1
(-Inf,39]	36	Male	FALSE	FALSE	FALSE	FALSE	0	0	3.68515	NA	1
(-Inf,39]	38	Male	FALSE	FALSE	FALSE	FALSE	0	0	2.46407	NA	1
(-Inf,39]	31	Female	FALSE	FALSE	TRUE	FALSE	0	0	0.249144	NA	1
(-Inf,39]	13	Female	FALSE	FALSE	FALSE	FALSE	0	0	1.5989	NA	0
(-Inf,39]	24	Male	FALSE	FALSE	FALSE	TRUE	0	0	4.82409	NA	1
(39, Inf]	50	Male	FALSE	FALSE	TRUE	FALSE	0	0	5.4757	NA	0
(-Inf,39]	34	Male	FALSE	FALSE	TRUE	FALSE	0	0	1.59343	NA	0
(39, Inf]	42	Female	FALSE	FALSE	FALSE	FALSE	0	0	0.287474	NA	1
(39, Inf]	44	Female	FALSE	FALSE	FALSE	FALSE	0	0	3.00616	NA	1
(39, Inf]	62	Male	FALSE	FALSE	FALSE	FALSE	0	0	1.577	NA	1
(-Inf,39]	32	Male	FALSE	FALSE	FALSE	FALSE	0	0	2.25873	NA	0
(-Inf,39]	25	Male	FALSE	FALSE	FALSE	FALSE	0	0	0.996578	NA	1
(39, Inf]	53	Male	FALSE	FALSE	FALSE	FALSE	0	0	2.97878	NA	1
(-Inf,39]	35	Male	FALSE	FALSE	FALSE	FALSE	0	0	0.76386	NA	0
(-Inf,39]	34	Male	FALSE	FALSE	FALSE	FALSE	0	0	4.06023	NA	0
(39, Inf]	61	Male	FALSE	FALSE	TRUE	FALSE	0	0	3.0527	NA	1
(-Inf,39]	37	Male	FALSE	FALSE	FALSE	FALSE	0	0	0.232717	NA	1
(39, Inf]	65	Male	FALSE	FALSE	FALSE	FALSE	0	0	1.03765	NA	0
(-Inf,39]	22	Male	FALSE	FALSE	TRUE	FALSE	0	0	5.92197	NA	1
(-Inf,39]	16	Male	FALSE	FALSE	FALSE	FALSE	0	0	1.94661	NA	0
(39, Inf]	64	Male	TRUE	FALSE	FALSE	FALSE	0	0	2.75975	NA	1
(-Inf,39]	36	Male	FALSE	FALSE	FALSE	FALSE	0	0	0.221766	NA	1
(39, Inf]	44	Male	FALSE	FALSE	TRUE	FALSE	0	0	0.900753	NA	1
(-Inf,39]	17	Male	FALSE	FALSE	FALSE	FALSE	0	0	0.112252	NA	1
(-Inf,39]	29	Male	FALSE	FALSE	FALSE	FALSE	0	0	1.69473	NA	1
(39, Inf]	65	Male	FALSE	FALSE	FALSE	FALSE	0	0	2.58727	NA	1
(-Inf,39]	23	Male	FALSE	FALSE	FALSE	FALSE	0	0	1.81793	NA	1
(39, Inf]	54	Male	FALSE	FALSE	TRUE	TRUE	0	0	0.260096	NA	1
(39, Inf]	57	Male	TRUE	TRUE	TRUE	FALSE	0	0	1.95756	NA	1
(39, Inf]	53	Female	FALSE	FALSE	FALSE	FALSE	0	0	1.58248	NA	1
(-Inf,39]	35	Male	FALSE	FALSE	FALSE	FALSE	0	0	0.459959	NA	0
(39, Inf]	53	Male	TRUE	FALSE	FALSE	FALSE	0	0	2.49144	NA	1
(-Inf,39]	15	Male	FALSE	FALSE	TRUE	FALSE	0	0	0.109514	NA	1
(-Inf,39]	27	Male	FALSE	FALSE	FALSE	FALSE	0	0	4.03833	NA	0
(-Inf,39]	33	Male	FALSE	FALSE	FALSE	FALSE	0	0	2.63929	NA	1
(39, Inf]	49	Female	FALSE	FALSE	FALSE	FALSE	0	0	3.07187	NA	1
(-Inf,39]	28	Male	FALSE	FALSE	FALSE	FALSE	0	0	0.799452	NA	1
(39, Inf]	50	Male	FALSE	FALSE	FALSE	FALSE	0	0	1.65092	NA	1
(39, Inf]	68	Female	FALSE	FALSE	FALSE	FALSE	0	0	3.46886	NA	1
(-Inf,39]	21	Female	FALSE	FALSE	FALSE	FALSE	0	0	0.158795	NA	0
(-Inf,39]	23	Male	FALSE	FALSE	FALSE	FALSE	0	0	2.62012	NA	1
(-Inf,39]	33	Male	FALSE	FALSE	FALSE	FALSE	0	0	5.76591	NA	1
(39, Inf]	41	Male	FALSE	FALSE	FALSE	FALSE	0	0	1.00753	NA	1
(-Inf,39]	23	Male	FALSE	FALSE	FALSE	FALSE	0	0	5.56879	NA	1
(-Inf,39]	24	Male	FALSE	FALSE	FALSE	FALSE	0	0	2.32444	NA	1
(39, Inf]	48	Female	FALSE	FALSE	FALSE	FALSE	0	0	0.284736	NA	1
(39, Inf]	41	Male	FALSE	FALSE	FALSE	FALSE	0	0	0.0574949	NA	1
(39, Inf]	68	Male	FALSE	FALSE	FALSE	FALSE	0	0	2.55989	NA	1
(-Inf,39]	25	Female	FALSE	FALSE	FALSE	FALSE	0	0	6.03149	NA	1
(-Inf,39]	24	Male	FALSE	FALSE	FALSE	FALSE	0	0	2.69131	NA	1
(-Inf,39]	20	Male	FALSE	FALSE	FALSE	FALSE	0	0	5.30322	NA	1
(-Inf,39]	20	Male	FALSE	FALSE	FALSE	FALSE	0	0	3.71253	NA	1
(39, Inf]	66	Female	TRUE	FALSE	TRUE	FALSE	0	0	2.16564	NA	1
(-Inf,39]	14	Male	FALSE	FALSE	TRUE	FALSE	0	0	2.96783	NA	1
(-Inf,39]	21	Male	FALSE	FALSE	FALSE	FALSE	0	0	2.39562	NA	1
(-Inf,39]	30	Male	FALSE	FALSE	FALSE	FALSE	0	0	1.91923	NA	0
(-Inf,39]	18	Male	FALSE	FALSE	FALSE	FALSE	0	0	4.23272	NA	1
(-Inf,39]	33	Male	FALSE	FALSE	FALSE	FALSE	0	0	1.32786	NA	1
(-Inf,39]	23	Male	FALSE	FALSE	FALSE	FALSE	0	0	2.36003	NA	1
(-Inf,39]	25	Female	FALSE	FALSE	FALSE	FALSE	0	0	0.443532	NA	0
(-Inf,39]	16	Male	FALSE	TRUE	FALSE	FALSE	0	0	0.0903491	NA	0
(-Inf,39]	20	Male	FALSE	FALSE	FALSE	FALSE	0	0	0.232717	NA	1
(-Inf,39]	26	Male	FALSE	FALSE	FALSE	FALSE	0	0	2.23409	NA	1
(-Inf,39]	18	Male	FALSE	FALSE	FALSE	FALSE	0	0	5.43463	NA	1
(-Inf,39]	27	Male	FALSE	FALSE	FALSE	FALSE	0	0	1.3963	NA	1
(-Inf,39]	15	Male	FALSE	FALSE	FALSE	FALSE	0	0	0.761123	NA	1
(-Inf,39]	24	Male	FALSE	FALSE	FALSE	FALSE	0	0	1.55236	NA	0
(-Inf,39]	18	Male	FALSE	FALSE	FALSE	FALSE	0	0	0.186174	NA	1
(-Inf,39]	20	Male	FALSE	FALSE	FALSE	FALSE	0	0	0.273785	NA	1
(39, Inf]	55	Female	FALSE	FALSE	FALSE	FALSE	0	0	3.7399	NA	1
(-Inf,39]	33	Female	FALSE	FALSE	FALSE	FALSE	0	0	1.2293	NA	1
(-Inf,39]	25	Male	FALSE	FALSE	FALSE	FALSE	0	0	0.0465435	NA	1
(-Inf,39]	37	Male	FALSE	FALSE	FALSE	FALSE	0	0	1.15537	NA	1
(39, Inf]	45	Female	FALSE	FALSE	FALSE	FALSE	0	0	1.61807	NA	0
(-Inf,39]	23	Male	FALSE	FALSE	FALSE	FALSE	0	0	3.19233	NA	1
(39, Inf]	66	Female	FALSE	FALSE	TRUE	FALSE	0	0	0.0410678	NA	1
(-Inf,39]	26	Male	FALSE	FALSE	FALSE	FALSE	0	0	0.930869	NA	1
(-Inf,39]	32	Male	FALSE	FALSE	TRUE	FALSE	0	0	1.30869	NA	1
(-Inf,39]	21	Male	FALSE	FALSE	FALSE	FALSE	0	0	4.39699	NA	1
(-Inf,39]	17	Male	FALSE	FALSE	FALSE	FALSE	0	0	0.268309	NA	1
(-Inf,39]	33	Male	FALSE	FALSE	FALSE	FALSE	0	0	1.73032	NA	1
(-Inf,39]	30	Male	FALSE	FALSE	FALSE	FALSE	0	0	1.11431	NA	1
(-Inf,39]	28	Male	FALSE	FALSE	FALSE	FALSE	0	0	1.30869	NA	1
(-Inf,39]	27	Male	FALSE	FALSE	FALSE	FALSE	0	0	0.312115	NA	1
(-Inf,39]	18	Male	FALSE	FALSE	FALSE	FALSE	0	0	0.0273785	NA	0
(39, Inf]	64	Male	FALSE	FALSE	FALSE	FALSE	0	0	2.70226	NA	1
(-Inf,39]	25	Male	FALSE	FALSE	FALSE	FALSE	0	0	0.11499	NA	1
(39, Inf]	52	Female	FALSE	FALSE	FALSE	FALSE	0	0	1.15537	NA	0
(39, Inf]	46	Male	FALSE	FALSE	FALSE	FALSE	0	0	3.61396	NA	1
(-Inf,39]	23	Male	FALSE	FALSE	FALSE	FALSE	0	0	1.32512	NA	1
(-Inf,39]	36	Male	FALSE	FALSE	FALSE	FALSE	0	0	2.40383	NA	0
(39, Inf]	51	Male	FALSE	FALSE	TRUE	FALSE	0	0	0.0684463	NA	0
(-Inf,39]	24	Male	FALSE	FALSE	FALSE	FALSE	0	0	1.40452	NA	0
(39, Inf]	48	Male	FALSE	TRUE	FALSE	FALSE	0	0	2.46954	NA	1
(-Inf,39]	17	Female	FALSE	FALSE	FALSE	FALSE	0	0	1.02943	NA	1
(39, Inf]	60	Male	FALSE	FALSE	FALSE	FALSE	0	0	1.6564	NA	1
(-Inf,39]	16	Male	FALSE	FALSE	FALSE	FALSE	0	0	2.69952	NA	1
(39, Inf]	60	Male	FALSE	FALSE	FALSE	FALSE	0	0	0.889802	NA	1
(-Inf,39]	25	Male	FALSE	FALSE	FALSE	FALSE	0	0	1.96304	NA	1
(-Inf,39]	17	Male	FALSE	FALSE	FALSE	FALSE	0	0	4.8898	NA	0
(39, Inf]	52	Male	TRUE	FALSE	FALSE	FALSE	0	0	2.33539	NA	1
(-Inf,39]	29	Male	FALSE	FALSE	TRUE	FALSE	0	0	1.35524	NA	1
(39, Inf]	79	Female	FALSE	FALSE	TRUE	FALSE	0	0	2.09446	NA	0
(-Inf,39]	17	Male	FALSE	FALSE	FALSE	FALSE	0	0	0.375086	NA	1
(-Inf,39]	27	Male	FALSE	FALSE	FALSE	FALSE	0	0	1.71116	NA	1
(39, Inf]	45	Female	FALSE	FALSE	FALSE	FALSE	0	0	3.48528	NA	1
(-Inf,39]	28	Male	FALSE	FALSE	FALSE	FALSE	0	0	2.08077	NA	0
(-Inf,39]	15	Male	FALSE	FALSE	FALSE	FALSE	0	0	0.0136893	NA	1
(39, Inf]	61	Male	FALSE	FALSE	TRUE	FALSE	0	0	0.703628	NA	1
(-Inf,39]	17	Female	FALSE	FALSE	FALSE	FALSE	0	0	0.0848734	NA	0
(-Inf,39]	16	Male	FALSE	FALSE	FALSE	TRUE	0	0	0.287474	NA	1
(-Inf,39]	39	Male	FALSE	FALSE	FALSE	FALSE	0	0	0.156057	NA	1
(-Inf,39]	14	Male	FALSE	FALSE	FALSE	FALSE	0	0	0.0410678	NA	1
(39, Inf]	56	Male	FALSE	FALSE	FALSE	FALSE	0	0	1.00753	NA	1
(-Inf,39]	24	Male	FALSE	FALSE	FALSE	FALSE	0	0	1.87269	NA	0
(-Inf,39]	27	Male	FALSE	FALSE	FALSE	FALSE	0	0	1.01027	NA	1
(-Inf,39]	18	Male	FALSE	FALSE	FALSE	FALSE	0	0	4.9692	NA	1
(-Inf,39]	16	Male	FALSE	FALSE	FALSE	FALSE	0	0	0.106776	NA	1
(-Inf,39]	27	Male	FALSE	FALSE	FALSE	FALSE	0	0	5.93018	NA	0
(39, Inf]	42	Female	FALSE	FALSE	FALSE	FALSE	0	0	1.80972	NA	1
(-Inf,39]	20	Male	FALSE	FALSE	FALSE	TRUE	0	0	5.80151	NA	1
(-Inf,39]	34	Male	FALSE	FALSE	FALSE	FALSE	0	0	1.13347	NA	1
(-Inf,39]	23	Male	FALSE	FALSE	FALSE	FALSE	0	0	0.180698	NA	1
(-Inf,39]	24	Male	FALSE	TRUE	FALSE	TRUE	0	0	2.9076	NA	0
(39, Inf]	67	Female	TRUE	FALSE	FALSE	FALSE	0	0	2.05886	NA	0
(39, Inf]	58	Female	FALSE	FALSE	FALSE	FALSE	0	0	3.43874	NA	1
(-Inf,39]	17	Male	FALSE	FALSE	FALSE	FALSE	0	0	5.0486	NA	1
(-Inf,39]	35	Male	FALSE	FALSE	FALSE	FALSE	0	0	1.54415	NA	0
(39, Inf]	49	Male	FALSE	TRUE	FALSE	FALSE	1	1	0.295688	3.6	1
(-Inf,39]	33	Female	FALSE	FALSE	FALSE	FALSE	0	0	0.221766	NA	0
(-Inf,39]	22	Female	FALSE	FALSE	FALSE	FALSE	0	0	2.43395	NA	1
(39, Inf]	46	Male	FALSE	FALSE	FALSE	FALSE	0	0	3.74812	NA	0
(39, Inf]	47	Female	FALSE	FALSE	FALSE	FALSE	0	0	3.12389	NA	1
(39, Inf]	49	Male	FALSE	FALSE	TRUE	FALSE	0	0	2.43669	NA	1
(-Inf,39]	17	Male	FALSE	FALSE	FALSE	FALSE	0	0	0.0629706	NA	0
(-Inf,39]	21	Male	FALSE	FALSE	TRUE	FALSE	0	0	2.38193	NA	0
(-Inf,39]	16	Male	FALSE	FALSE	TRUE	FALSE	0	0	1.91376	NA	1
(-Inf,39]	20	Male	FALSE	FALSE	TRUE	FALSE	0	0	3.12936	NA	1
(39, Inf]	58	Female	FALSE	FALSE	FALSE	FALSE	0	0	2.82272	NA	1
(-Inf,39]	29	Male	FALSE	FALSE	TRUE	FALSE	0	0	4.16975	NA	1
(39, Inf]	45	Female	FALSE	FALSE	FALSE	FALSE	0	0	3.23066	NA	1
(39, Inf]	44	Male	FALSE	FALSE	FALSE	FALSE	0	0	2.48871	NA	1
(-Inf,39]	17	Male	FALSE	FALSE	FALSE	FALSE	0	0	1.3525	NA	1
(-Inf,39]	19	Male	FALSE	FALSE	FALSE	FALSE	0	0	0.156057	NA	1
(-Inf,39]	24	Female	FALSE	FALSE	FALSE	FALSE	0	0	0.418891	NA	0
(-Inf,39]	26	Male	FALSE	FALSE	FALSE	FALSE	0	0	1.35524	NA	1
(39, Inf]	50	Male	FALSE	FALSE	FALSE	FALSE	0	0	0.25462	NA	1
(-Inf,39]	26	Male	FALSE	TRUE	FALSE	FALSE	0	0	1.2512	NA	1
(-Inf,39]	35	Male	FALSE	FALSE	FALSE	FALSE	0	0	1.33607	NA	1
(-Inf,39]	19	Male	FALSE	FALSE	FALSE	FALSE	0	0	2.34086	NA	0
(39, Inf]	47	Female	FALSE	FALSE	TRUE	FALSE	0	0	2.39014	NA	1
(39, Inf]	46	Male	FALSE	FALSE	FALSE	FALSE	0	0	1.16085	NA	1
(39, Inf]	67	Male	FALSE	FALSE	FALSE	FALSE	0	0	0.610541	NA	1
(-Inf,39]	26	Male	FALSE	FALSE	FALSE	FALSE	0	0	1.33333	NA	1
(39, Inf]	60	Male	FALSE	FALSE	FALSE	FALSE	0	0	1.6564	NA	0
(-Inf,39]	20	Male	FALSE	FALSE	FALSE	FALSE	0	0	5.87543	NA	1
(39, Inf]	73	Female	FALSE	FALSE	FALSE	FALSE	0	0	1.48392	NA	1
(-Inf,39]	15	Male	FALSE	FALSE	FALSE	FALSE	0	0	5.80151	NA	1
(39, Inf]	61	Male	FALSE	FALSE	FALSE	FALSE	0	0	2.25599	NA	0
(39, Inf]	61	Male	FALSE	FALSE	FALSE	FALSE	0	0	3.04175	NA	0
(39, Inf]	63	Male	FALSE	FALSE	FALSE	FALSE	0	0	3.0308	NA	0
(-Inf,39]	25	Male	FALSE	FALSE	FALSE	FALSE	0	0	0.0273785	NA	0
(39, Inf]	47	Female	FALSE	FALSE	TRUE	FALSE	0	0	1.58248	NA	1
(-Inf,39]	30	Male	FALSE	FALSE	FALSE	FALSE	0	0	0.125941	NA	1
(39, Inf]	63	Male	FALSE	FALSE	FALSE	FALSE	0	0	1.42642	NA	1
(-Inf,39]	35	Male	FALSE	FALSE	FALSE	FALSE	0	0	0.0657084	NA	1
(-Inf,39]	33	Male	FALSE	FALSE	FALSE	FALSE	0	0	0.511978	NA	1
(-Inf,39]	26	Male	FALSE	FALSE	FALSE	FALSE	0	0	1.65914	NA	0
(-Inf,39]	18	Male	FALSE	FALSE	FALSE	FALSE	0	0	1.75496	NA	1
(-Inf,39]	28	Male	FALSE	FALSE	FALSE	FALSE	0	0	0.355921	NA	0
(39, Inf]	40	Male	FALSE	FALSE	FALSE	FALSE	0	0	3.28268	NA	1
(39, Inf]	41	Male	FALSE	FALSE	FALSE	FALSE	0	0	2.36277	NA	0
(-Inf,39]	16	Male	FALSE	FALSE	FALSE	FALSE	0	0	1.87817	NA	1
(-Inf,39]	39	Male	FALSE	FALSE	FALSE	FALSE	0	0	4.9473	NA	1
(-Inf,39]	21	Male	FALSE	FALSE	FALSE	FALSE	0	0	0.355921	NA	1
(39, Inf]	46	Male	FALSE	FALSE	TRUE	FALSE	0	0	2.5243	NA	1
(39, Inf]	44	Male	FALSE	FALSE	TRUE	FALSE	0	0	3.24162	NA	0
(39, Inf]	72	Male	FALSE	FALSE	FALSE	FALSE	0	0	3.36482	NA	0
(39, Inf]	49	Male	FALSE	FALSE	FALSE	FALSE	0	0	2.18754	NA	1
(39, Inf]	61	Female	TRUE	FALSE	FALSE	FALSE	0	0	3.33744	NA	1
(-Inf,39]	37	Male	FALSE	FALSE	TRUE	FALSE	0	0	2.42026	NA	1
(39, Inf]	50	Male	TRUE	FALSE	TRUE	FALSE	0	0	1.08419	NA	1
(-Inf,39]	18	Male	FALSE	FALSE	FALSE	FALSE	0	0	4.55031	NA	1
(39, Inf]	56	Male	TRUE	FALSE	FALSE	FALSE	0	0	2.31348	NA	1
(39, Inf]	46	Male	TRUE	FALSE	FALSE	FALSE	0	0	0.054757	NA	1
(-Inf,39]	19	Male	FALSE	FALSE	FALSE	FALSE	0	0	0.873374	NA	1
(39, Inf]	50	Male	FALSE	FALSE	FALSE	FALSE	0	0	1.81793	NA	1
(-Inf,39]	25	Male	FALSE	FALSE	FALSE	FALSE	0	0	1.66735	NA	1
(-Inf,39]	27	Male	FALSE	FALSE	FALSE	FALSE	0	0	0.361396	NA	1
(-Inf,39]	27	Female	FALSE	FALSE	FALSE	FALSE	0	0	0.416153	NA	1
(-Inf,39]	15	Male	FALSE	FALSE	FALSE	FALSE	0	0	0.0410678	NA	1
(-Inf,39]	24	Male	FALSE	FALSE	FALSE	FALSE	0	0	0.197125	NA	1
(39, Inf]	47	Male	FALSE	FALSE	FALSE	FALSE	0	0	1.68652	NA	1
(-Inf,39]	16	Male	FALSE	FALSE	FALSE	FALSE	0	0	5.39904	NA	0
(-Inf,39]	18	Male	FALSE	FALSE	FALSE	FALSE	0	0	5.39357	NA	1
(-Inf,39]	15	Male	FALSE	FALSE	FALSE	FALSE	0	0	2.68036	NA	0
(-Inf,39]	28	Female	FALSE	FALSE	FALSE	FALSE	0	0	4.84052	NA	1
(-Inf,39]	28	Female	FALSE	FALSE	TRUE	FALSE	0	0	2.27789	NA	1
(39, Inf]	64	Male	FALSE	FALSE	FALSE	FALSE	0	0	3.12663	NA	1
(-Inf,39]	16	Male	FALSE	FALSE	FALSE	FALSE	0	0	0.21629	NA	1
(39, Inf]	41	Male	FALSE	FALSE	FALSE	FALSE	0	0	0.123203	NA	1
(-Inf,39]	28	Male	FALSE	FALSE	FALSE	FALSE	0	0	0.514716	NA	1
(-Inf,39]	37	Male	FALSE	TRUE	FALSE	FALSE	0	0	2.28337	NA	1
(39, Inf]	52	Male	FALSE	FALSE	FALSE	FALSE	0	0	3.3347	NA	1
(-Inf,39]	21	Male	FALSE	FALSE	FALSE	FALSE	0	0	1.88912	NA	1
(39, Inf]	78	Female	TRUE	FALSE	FALSE	FALSE	0	0	3.51266	NA	1
(39, Inf]	40	Male	FALSE	FALSE	TRUE	FALSE	0	0	0.054757	NA	1
(39, Inf]	44	Male	FALSE	FALSE	FALSE	FALSE	0	0	3.16222	NA	1
(-Inf,39]	18	Male	FALSE	FALSE	FALSE	FALSE	0	0	2.23409	NA	0
(-Inf,39]	33	Male	FALSE	FALSE	FALSE	FALSE	0	0	1.71116	NA	1
(39, Inf]	45	Male	FALSE	FALSE	FALSE	FALSE	0	0	5.47023	NA	1
(-Inf,39]	22	Male	FALSE	FALSE	FALSE	FALSE	0	0	0.383299	NA	1
(-Inf,39]	23	Male	FALSE	FALSE	FALSE	FALSE	0	0	1.60164	NA	1
(39, Inf]	44	Male	FALSE	TRUE	TRUE	FALSE	1	1	2.35729	28.2	1
(-Inf,39]	33	Male	FALSE	FALSE	FALSE	FALSE	0	0	3.12115	NA	0
(-Inf,39]	14	Male	FALSE	FALSE	TRUE	FALSE	0	0	1.56605	NA	1
(-Inf,39]	23	Male	FALSE	FALSE	FALSE	FALSE	0	0	2.09993	NA	1
(-Inf,39]	15	Male	FALSE	FALSE	FALSE	FALSE	0	0	0.999316	NA	1
(39, Inf]	63	Female	FALSE	FALSE	FALSE	FALSE	0	0	2.19028	NA	0
(-Inf,39]	21	Male	FALSE	FALSE	FALSE	FALSE	0	0	0.542094	NA	1
(-Inf,39]	21	Male	FALSE	FALSE	FALSE	FALSE	0	0	2.56263	NA	0
(-Inf,39]	37	Male	FALSE	FALSE	FALSE	FALSE	0	0	2.07255	NA	0
(39, Inf]	47	Female	FALSE	FALSE	FALSE	FALSE	0	0	1.83162	NA	1
(39, Inf]	49	Male	FALSE	FALSE	FALSE	FALSE	0	0	0.925394	NA	0
(-Inf,39]	26	Male	FALSE	FALSE	FALSE	FALSE	0	0	0.73922	NA	0
(39, Inf]	69	Male	FALSE	FALSE	FALSE	FALSE	0	0	0.194387	NA	1
(-Inf,39]	17	Male	FALSE	FALSE	FALSE	FALSE	0	0	3.65503	NA	1
(39, Inf]	66	Female	FALSE	FALSE	FALSE	FALSE	0	0	1.40178	NA	0
(-Inf,39]	32	Male	FALSE	FALSE	FALSE	FALSE	0	0	3.95346	NA	1
(-Inf,39]	20	Male	FALSE	FALSE	FALSE	FALSE	0	0	1.62081	NA	1
(-Inf,39]	28	Male	FALSE	TRUE	TRUE	FALSE	0	0	0.249144	NA	0
(-Inf,39]	24	Male	FALSE	FALSE	FALSE	FALSE	0	0	1.01848	NA	1
(39, Inf]	58	Male	FALSE	FALSE	FALSE	FALSE	0	0	3.11294	NA	1
(39, Inf]	51	Female	FALSE	FALSE	FALSE	FALSE	0	0	3.45791	NA	1
(-Inf,39]	17	Male	FALSE	FALSE	FALSE	FALSE	0	0	0.657084	NA	1
(-Inf,39]	23	Male	FALSE	FALSE	FALSE	FALSE	0	0	1.08693	NA	1
(39, Inf]	66	Male	FALSE	FALSE	FALSE	FALSE	0	0	1.13621	NA	1
(39, Inf]	55	Female	FALSE	FALSE	TRUE	FALSE	0	0	3.28542	NA	0
(-Inf,39]	23	Male	FALSE	FALSE	FALSE	FALSE	0	0	1.34428	NA	1
(39, Inf]	40	Male	FALSE	FALSE	FALSE	FALSE	0	0	2.99795	NA	0
(39, Inf]	50	Male	FALSE	FALSE	FALSE	FALSE	0	0	5.36345	NA	0
(-Inf,39]	20	Male	FALSE	FALSE	TRUE	FALSE	0	0	1.30869	NA	1
(-Inf,39]	18	Male	FALSE	FALSE	FALSE	FALSE	0	0	2.81177	NA	0
(39, Inf]	60	Male	FALSE	FALSE	FALSE	FALSE	0	0	2.00684	NA	1
(-Inf,39]	26	Male	FALSE	FALSE	FALSE	FALSE	0	0	0.0328542	NA	0
(-Inf,39]	15	Male	TRUE	FALSE	FALSE	FALSE	0	0	3.77823	NA	1
(-Inf,39]	38	Male	TRUE	TRUE	TRUE	FALSE	0	0	2.54346	NA	1
(-Inf,39]	35	Male	FALSE	FALSE	FALSE	FALSE	0	0	4.58316	NA	1
(-Inf,39]	32	Male	FALSE	FALSE	FALSE	FALSE	0	0	2.05613	NA	1
(39, Inf]	48	Female	FALSE	FALSE	FALSE	FALSE	0	0	0.487337	NA	1
(-Inf,39]	31	Male	FALSE	FALSE	FALSE	FALSE	0	0	1.87269	NA	0
(-Inf,39]	36	Male	FALSE	FALSE	FALSE	FALSE	0	0	0.169747	NA	1
(-Inf,39]	22	Male	FALSE	FALSE	FALSE	FALSE	0	0	0.161533	NA	1
(-Inf,39]	23	Male	FALSE	FALSE	FALSE	FALSE	0	0	0.342231	NA	1
(-Inf,39]	22	Male	FALSE	FALSE	FALSE	FALSE	0	0	4.87611	NA	1
(-Inf,39]	15	Male	FALSE	FALSE	TRUE	FALSE	0	0	0.591376	NA	1
(-Inf,39]	17	Male	FALSE	FALSE	TRUE	FALSE	0	0	0.0574949	NA	1
(39, Inf]	56	Female	FALSE	FALSE	FALSE	FALSE	0	0	2.87201	NA	1
(-Inf,39]	28	Male	FALSE	FALSE	FALSE	FALSE	0	0	2.65845	NA	0
(39, Inf]	69	Female	TRUE	FALSE	FALSE	FALSE	0	0	0.314853	NA	0
(39, Inf]	40	Female	FALSE	FALSE	FALSE	FALSE	0	0	3.11294	NA	1
(39, Inf]	41	Male	FALSE	FALSE	FALSE	FALSE	0	0	0.635181	NA	1
(-Inf,39]	32	Male	FALSE	FALSE	FALSE	FALSE	0	0	2.26968	NA	0
(39, Inf]	42	Male	FALSE	FALSE	FALSE	FALSE	0	0	1.99316	NA	1
(-Inf,39]	18	Female	FALSE	FALSE	FALSE	FALSE	0	0	0.377823	NA	1
(39, Inf]	52	Female	FALSE	FALSE	FALSE	FALSE	0	0	1.14168	NA	1
(-Inf,39]	13	Male	FALSE	FALSE	FALSE	FALSE	0	0	1.44285	NA	1
(-Inf,39]	27	Male	FALSE	FALSE	FALSE	FALSE	0	0	0.224504	NA	1
(-Inf,39]	23	Female	FALSE	FALSE	FALSE	FALSE	0	0	0.76386	NA	1
(-Inf,39]	22	Male	FALSE	FALSE	FALSE	FALSE	0	0	1.58248	NA	1
(-Inf,39]	30	Female	FALSE	FALSE	FALSE	FALSE	0	0	0.668036	NA	1
(-Inf,39]	31	Male	FALSE	FALSE	FALSE	FALSE	0	0	4.07392	NA	1
(-Inf,39]	22	Male	FALSE	FALSE	FALSE	FALSE	0	0	5.77413	NA	1
(39, Inf]	49	Female	FALSE	FALSE	FALSE	FALSE	0	0	3.15127	NA	1
(39, Inf]	40	Male	FALSE	FALSE	FALSE	FALSE	0	0	2.19849	NA	1
(-Inf,39]	22	Male	FALSE	FALSE	FALSE	FALSE	0	0	0.709103	NA	1
(-Inf,39]	36	Male	FALSE	FALSE	FALSE	FALSE	0	0	0.243669	NA	0
(39, Inf]	58	Female	FALSE	FALSE	FALSE	FALSE	0	0	2.26694	NA	1
(-Inf,39]	28	Male	FALSE	FALSE	FALSE	FALSE	0	0	1.85352	NA	0
(-Inf,39]	17	Male	FALSE	FALSE	FALSE	FALSE	0	0	0.81588	NA	1
(-Inf,39]	17	Male	FALSE	FALSE	FALSE	FALSE	0	0	1.58248	NA	1
(-Inf,39]	31	Male	FALSE	FALSE	FALSE	FALSE	0	0	0.793977	NA	1
(-Inf,39]	21	Male	FALSE	FALSE	FALSE	FALSE	0	0	4.3258	NA	1
(39, Inf]	60	Male	FALSE	FALSE	FALSE	FALSE	0	0	2.54894	NA	1
(-Inf,39]	23	Male	FALSE	FALSE	FALSE	FALSE	1	1	3.74538	36.6667	1
(-Inf,39]	17	Male	FALSE	FALSE	FALSE	FALSE	0	0	0.15332	NA	1
(-Inf,39]	35	Female	FALSE	FALSE	FALSE	FALSE	0	0	3.5373	NA	0
(39, Inf]	58	Female	FALSE	FALSE	FALSE	FALSE	0	0	2.98426	NA	1
(39, Inf]	40	Male	FALSE	FALSE	FALSE	FALSE	0	0	1.97947	NA	1
(39, Inf]	45	Female	FALSE	FALSE	TRUE	FALSE	0	0	1.11431	NA	0
(-Inf,39]	24	Male	FALSE	FALSE	TRUE	FALSE	0	0	0.837782	NA	0
(39, Inf]	57	Female	FALSE	FALSE	FALSE	FALSE	0	0	3.35113	NA	1
(-Inf,39]	17	Male	FALSE	FALSE	FALSE	FALSE	0	0	1.74127	NA	1
(39, Inf]	42	Male	FALSE	FALSE	FALSE	FALSE	0	0	0.0492813	NA	1
(-Inf,39]	27	Male	FALSE	FALSE	FALSE	FALSE	0	0	0.11499	NA	1
(-Inf,39]	13	Male	FALSE	FALSE	FALSE	FALSE	0	0	0.145106	NA	1
(-Inf,39]	19	Male	FALSE	FALSE	FALSE	FALSE	0	0	1.04586	NA	1
(-Inf,39]	23	Male	FALSE	FALSE	FALSE	FALSE	0	0	4.47639	NA	0
(39, Inf]	55	Male	FALSE	FALSE	FALSE	FALSE	0	0	0.339493	NA	1
(39, Inf]	49	Male	TRUE	FALSE	FALSE	FALSE	0	0	4.34497	NA	1
(-Inf,39]	26	Male	FALSE	FALSE	FALSE	FALSE	0	0	0.251882	NA	1
(-Inf,39]	23	Male	FALSE	FALSE	FALSE	FALSE	0	0	0.287474	NA	1
(-Inf,39]	17	Male	FALSE	FALSE	FALSE	FALSE	0	0	5.97399	NA	1
(39, Inf]	48	Male	FALSE	FALSE	FALSE	FALSE	0	0	3.7399	NA	1
(39, Inf]	66	Female	FALSE	FALSE	FALSE	FALSE	0	0	3.12389	NA	1
(-Inf,39]	24	Male	FALSE	FALSE	FALSE	FALSE	0	0	5.54415	NA	0
(39, Inf]	56	Female	FALSE	FALSE	FALSE	FALSE	0	0	3.24162	NA	1
(-Inf,39]	35	Male	FALSE	FALSE	FALSE	FALSE	0	0	0.821355	NA	1
(39, Inf]	48	Male	TRUE	FALSE	FALSE	FALSE	1	1	2.06982	5.33333	1
(39, Inf]	44	Male	FALSE	FALSE	TRUE	FALSE	0	0	0.892539	NA	1
(-Inf,39]	17	Female	FALSE	FALSE	FALSE	FALSE	0	0	1.21287	NA	1
(-Inf,39]	17	Male	FALSE	FALSE	FALSE	FALSE	0	0	1.28953	NA	0
(-Inf,39]	15	Female	FALSE	FALSE	FALSE	FALSE	0	0	0.257358	NA	1
(-Inf,39]	23	Male	FALSE	FALSE	FALSE	FALSE	0	0	1.36619	NA	1
(39, Inf]	42	Male	FALSE	FALSE	FALSE	FALSE	0	0	0.175222	NA	1
(-Inf,39]	39	Female	FALSE	FALSE	FALSE	FALSE	0	0	1.94387	NA	1
(-Inf,39]	15	Male	FALSE	FALSE	FALSE	FALSE	0	0	0.0985626	NA	1
(-Inf,39]	16	Male	FALSE	FALSE	FALSE	FALSE	0	0	4.58042	NA	0
(-Inf,39]	25	Female	FALSE	FALSE	FALSE	FALSE	0	0	2.55168	NA	1
(39, Inf]	42	Female	FALSE	FALSE	FALSE	FALSE	0	0	0.120465	NA	1
(39, Inf]	65	Female	FALSE	FALSE	FALSE	FALSE	0	0	2.29432	NA	0
(-Inf,39]	21	Male	FALSE	FALSE	FALSE	FALSE	0	0	3.54278	NA	1
(39, Inf]	72	Male	FALSE	FALSE	TRUE	TRUE	0	0	2.81725	NA	0
(-Inf,39]	16	Male	FALSE	FALSE	FALSE	FALSE	0	0	5.56331	NA	1
(-Inf,39]	27	Male	FALSE	FALSE	FALSE	FALSE	0	0	1.30322	NA	0
(39, Inf]	40	Male	FALSE	FALSE	FALSE	FALSE	0	0	5.4757	NA	1
(-Inf,39]	20	Male	FALSE	FALSE	FALSE	FALSE	0	0	0.845996	NA	1
(-Inf,39]	29	Male	FALSE	FALSE	FALSE	FALSE	0	0	0.0355921	NA	1
(-Inf,39]	27	Male	FALSE	FALSE	TRUE	FALSE	0	0	0.969199	NA	1
(-Inf,39]	26	Male	FALSE	FALSE	FALSE	TRUE	0	0	0	NA	1
(-Inf,39]	19	Male	FALSE	FALSE	FALSE	FALSE	0	0	0.922656	NA	1
(-Inf,39]	20	Male	FALSE	FALSE	FALSE	FALSE	0	0	4.71732	NA	1
(39, Inf]	41	Male	FALSE	FALSE	FALSE	FALSE	0	0	0.123203	NA	1
(39, Inf]	57	Male	FALSE	FALSE	TRUE	FALSE	0	0	3.20329	NA	0
(-Inf,39]	22	Male	FALSE	FALSE	FALSE	FALSE	0	0	3.51814	NA	1
(-Inf,39]	24	Male	FALSE	FALSE	FALSE	FALSE	0	0	2.7269	NA	1
(-Inf,39]	19	Male	FALSE	FALSE	FALSE	FALSE	0	0	4.89528	NA	0
(-Inf,39]	35	Male	FALSE	FALSE	TRUE	FALSE	0	0	4.37782	NA	0
(-Inf,39]	23	Female	FALSE	FALSE	FALSE	FALSE	0	0	0.145106	NA	1
(39, Inf]	64	Female	FALSE	FALSE	FALSE	FALSE	0	0	3.32649	NA	0
(-Inf,39]	29	Male	FALSE	FALSE	FALSE	FALSE	0	0	0.47091	NA	1
(-Inf,39]	14	Male	FALSE	FALSE	FALSE	FALSE	0	0	3.61396	NA	0
(39, Inf]	54	Male	TRUE	FALSE	FALSE	FALSE	0	0	0.169747	NA	1
(39, Inf]	44	Male	TRUE	FALSE	TRUE	FALSE	0	0	1.64819	NA	1
(-Inf,39]	23	Male	FALSE	FALSE	FALSE	FALSE	0	0	3.49076	NA	0
(-Inf,39]	24	Male	FALSE	FALSE	FALSE	FALSE	0	0	0.848734	NA	1
(-Inf,39]	27	Male	FALSE	FALSE	FALSE	FALSE	0	0	1.8371	NA	1
(-Inf,39]	24	Male	FALSE	FALSE	FALSE	FALSE	0	0	2.32991	NA	1
(39, Inf]	47	Male	FALSE	FALSE	TRUE	FALSE	0	0	0.40794	NA	0
(39, Inf]	45	Male	FALSE	FALSE	FALSE	FALSE	0	0	0.673511	NA	0
(39, Inf]	47	Male	FALSE	FALSE	FALSE	FALSE	0	0	3.07187	NA	1
(-Inf,39]	21	Female	FALSE	FALSE	FALSE	FALSE	0	0	2.54346	NA	0
(39, Inf]	58	Male	FALSE	FALSE	FALSE	FALSE	0	0	0.577687	NA	1
(-Inf,39]	17	Female	FALSE	FALSE	FALSE	FALSE	0	0	1.57426	NA	1
(39, Inf]	61	Male	FALSE	FALSE	FALSE	FALSE	0	0	2.45585	NA	1
(-Inf,39]	21	Male	FALSE	FALSE	FALSE	FALSE	0	0	0.607803	NA	0
(-Inf,39]	27	Female	FALSE	FALSE	TRUE	FALSE	0	0	0.251882	NA	1
(-Inf,39]	16	Male	FALSE	FALSE	FALSE	FALSE	0	0	0.197125	NA	1
(-Inf,39]	20	Male	FALSE	FALSE	TRUE	FALSE	0	0	1.10609	NA	1
(39, Inf]	60	Female	FALSE	FALSE	FALSE	FALSE	0	0	0.262834	NA	1
(-Inf,39]	31	Male	FALSE	FALSE	FALSE	FALSE	0	0	0.25462	NA	1
(-Inf,39]	24	Male	FALSE	FALSE	FALSE	FALSE	0	0	4.20808	NA	1
(-Inf,39]	16	Male	FALSE	FALSE	FALSE	FALSE	0	0	2.70773	NA	0
(39, Inf]	62	Male	FALSE	FALSE	FALSE	FALSE	0	0	3.0308	NA	1
(-Inf,39]	22	Male	FALSE	FALSE	FALSE	FALSE	0	0	1.45654	NA	1
(-Inf,39]	21	Male	FALSE	FALSE	TRUE	FALSE	0	0	5.06776	NA	1
(-Inf,39]	26	Male	FALSE	FALSE	FALSE	FALSE	0	0	0.172485	NA	0
(-Inf,39]	15	Male	FALSE	FALSE	FALSE	FALSE	0	0	5.97399	NA	1
(39, Inf]	51	Male	FALSE	FALSE	FALSE	FALSE	0	0	1.54689	NA	1
(-Inf,39]	22	Male	FALSE	FALSE	FALSE	FALSE	0	0	2.56263	NA	1
(-Inf,39]	35	Female	TRUE	FALSE	FALSE	FALSE	0	0	3.56468	NA	1
(39, Inf]	42	Female	FALSE	TRUE	TRUE	FALSE	0	0	0	NA	1
(-Inf,39]	19	Male	FALSE	FALSE	FALSE	FALSE	0	0	2.05339	NA	1
(39, Inf]	47	Male	TRUE	FALSE	FALSE	FALSE	0	0	2.74606	NA	0
(-Inf,39]	33	Male	FALSE	FALSE	FALSE	FALSE	0	0	1.67009	NA	0
(-Inf,39]	19	Male	FALSE	FALSE	TRUE	FALSE	0	0	1.78782	NA	1
(39, Inf]	45	Female	FALSE	FALSE	FALSE	FALSE	0	0	2.87201	NA	0
(-Inf,39]	31	Male	FALSE	FALSE	FALSE	FALSE	0	0	2.4011	NA	1
(-Inf,39]	19	Female	FALSE	FALSE	FALSE	FALSE	0	0	3.89596	NA	0
(39, Inf]	68	Male	FALSE	FALSE	FALSE	FALSE	0	0	3.32101	NA	0
(-Inf,39]	33	Male	FALSE	FALSE	FALSE	FALSE	0	0	4.57221	NA	1
(-Inf,39]	20	Female	FALSE	FALSE	TRUE	FALSE	0	0	0.161533	NA	0
(39, Inf]	47	Female	FALSE	FALSE	FALSE	FALSE	0	0	1.25667	NA	1
(-Inf,39]	36	Male	FALSE	FALSE	FALSE	FALSE	0	0	0.495551	NA	1
(-Inf,39]	34	Male	FALSE	FALSE	FALSE	FALSE	0	0	3.3347	NA	1
(39, Inf]	50	Male	FALSE	FALSE	FALSE	FALSE	0	0	1.71663	NA	1
(39, Inf]	72	Male	FALSE	FALSE	FALSE	FALSE	0	0	0.0876112	NA	0
(39, Inf]	45	Male	FALSE	FALSE	FALSE	FALSE	0	0	1.77687	NA	1
(-Inf,39]	38	Female	FALSE	FALSE	FALSE	FALSE	0	0	3.77276	NA	0
(-Inf,39]	22	Male	FALSE	FALSE	FALSE	FALSE	0	0	1.82341	NA	1
(-Inf,39]	31	Male	FALSE	FALSE	TRUE	FALSE	0	0	0.473648	NA	1
(39, Inf]	59	Female	FALSE	FALSE	FALSE	FALSE	0	0	0.0383299	NA	1
(-Inf,39]	25	Male	FALSE	FALSE	FALSE	FALSE	0	0	0.0657084	NA	1
(39, Inf]	57	Male	FALSE	FALSE	FALSE	FALSE	0	0	0.52293	NA	1
(-Inf,39]	32	Male	FALSE	TRUE	FALSE	FALSE	0	0	2.32991	NA	1
(-Inf,39]	23	Male	FALSE	FALSE	FALSE	FALSE	0	0	0.243669	NA	1
(-Inf,39]	24	Male	FALSE	FALSE	FALSE	FALSE	0	0	1.33881	NA	1
(-Inf,39]	20	Male	FALSE	FALSE	FALSE	FALSE	0	0	2.27242	NA	1
(39, Inf]	42	Male	FALSE	FALSE	FALSE	FALSE	0	0	3.59754	NA	1
(39, Inf]	45	Male	FALSE	FALSE	TRUE	FALSE	0	0	1.75496	NA	0
(-Inf,39]	24	Male	FALSE	FALSE	FALSE	FALSE	0	0	0.188912	NA	1
(-Inf,39]	16	Male	FALSE	FALSE	FALSE	FALSE	0	0	0.665298	NA	1
(-Inf,39]	36	Male	FALSE	FALSE	FALSE	FALSE	0	0	2.30801	NA	0
(-Inf,39]	15	Female	FALSE	FALSE	TRUE	FALSE	0	0	0.054757	NA	1
(39, Inf]	55	Male	FALSE	FALSE	FALSE	FALSE	0	0	3.39493	NA	0
(-Inf,39]	17	Male	FALSE	FALSE	FALSE	FALSE	0	0	0.364134	NA	1
(39, Inf]	52	Male	FALSE	FALSE	FALSE	FALSE	0	0	0.262834	NA	1
(39, Inf]	82	Male	FALSE	FALSE	FALSE	FALSE	0	0	3.05818	NA	0
(-Inf,39]	29	Female	FALSE	FALSE	FALSE	FALSE	0	0	0.276523	NA	0
(-Inf,39]	22	Male	FALSE	FALSE	FALSE	FALSE	0	0	0.0164271	NA	0
(-Inf,39]	25	Male	FALSE	FALSE	FALSE	FALSE	0	0	0.982888	NA	1
(39, Inf]	60	Male	FALSE	FALSE	FALSE	FALSE	0	0	0.21629	NA	1
(-Inf,39]	26	Male	FALSE	FALSE	FALSE	FALSE	0	0	4.52019	NA	0
(39, Inf]	66	Female	FALSE	FALSE	FALSE	FALSE	0	0	0.15332	NA	1
(39, Inf]	41	Male	FALSE	FALSE	FALSE	FALSE	0	0	5.12252	NA	0
(39, Inf]	50	Male	FALSE	FALSE	FALSE	FALSE	0	0	0.0629706	NA	1
(39, Inf]	51	Male	FALSE	FALSE	FALSE	FALSE	0	0	3.63587	NA	0
(-Inf,39]	25	Male	FALSE	FALSE	FALSE	FALSE	0	0	3.45517	NA	1
(39, Inf]	50	Female	FALSE	FALSE	FALSE	FALSE	0	0	2.73785	NA	1
(-Inf,39]	16	Male	FALSE	FALSE	FALSE	FALSE	0	0	4.62423	NA	1
(-Inf,39]	24	Male	FALSE	FALSE	FALSE	FALSE	0	0	2.43395	NA	1
(39, Inf]	47	Male	FALSE	FALSE	FALSE	FALSE	0	0	0.0465435	NA	0
(39, Inf]	68	Male	FALSE	FALSE	FALSE	FALSE	0	0	2.55715	NA	1
(39, Inf]	61	Female	FALSE	FALSE	TRUE	FALSE	0	0	1.35797	NA	0
(-Inf,39]	39	Female	FALSE	FALSE	FALSE	FALSE	0	0	1.36071	NA	1
(-Inf,39]	34	Female	FALSE	FALSE	FALSE	FALSE	0	0	3.38672	NA	1
(39, Inf]	51	Female	FALSE	FALSE	FALSE	FALSE	0	0	2.18207	NA	1
(-Inf,39]	14	Male	FALSE	FALSE	FALSE	FALSE	0	0	2.17933	NA	1
(-Inf,39]	15	Male	FALSE	FALSE	FALSE	FALSE	0	0	1.54415	NA	1
(-Inf,39]	21	Male	FALSE	FALSE	FALSE	FALSE	0	0	0.262834	NA	0
(-Inf,39]	18	Male	FALSE	FALSE	FALSE	FALSE	0	0	5.83984	NA	1
(-Inf,39]	20	Male	FALSE	FALSE	FALSE	FALSE	0	0	0.744695	NA	0
(-Inf,39]	34	Male	FALSE	FALSE	FALSE	FALSE	0	0	1.76591	NA	1
(-Inf,39]	29	Male	FALSE	FALSE	FALSE	FALSE	0	0	5.55784	NA	1
(-Inf,39]	30	Male	FALSE	FALSE	FALSE	FALSE	0	0	4.78303	NA	1
(-Inf,39]	27	Male	FALSE	FALSE	FALSE	FALSE	0	0	2.25325	NA	1
(-Inf,39]	26	Male	FALSE	FALSE	FALSE	FALSE	0	0	1.57426	NA	1
(-Inf,39]	23	Male	FALSE	FALSE	FALSE	FALSE	0	0	5.859	NA	1
(-Inf,39]	25	Female	FALSE	FALSE	FALSE	FALSE	0	0	1.74675	NA	0
(-Inf,39]	19	Male	FALSE	FALSE	FALSE	FALSE	0	0	0.919918	NA	0
(-Inf,39]	31	Male	FALSE	FALSE	FALSE	FALSE	0	0	2.53525	NA	1
(-Inf,39]	19	Male	FALSE	FALSE	FALSE	FALSE	0	0	3.12663	NA	1
(39, Inf]	61	Female	FALSE	FALSE	FALSE	FALSE	0	0	3.32649	NA	1
(-Inf,39]	25	Male	FALSE	FALSE	FALSE	FALSE	0	0	5.1499	NA	1
(39, Inf]	76	Male	FALSE	FALSE	FALSE	FALSE	0	0	2.69131	NA	1
(39, Inf]	47	Male	FALSE	FALSE	FALSE	FALSE	0	0	2.46954	NA	1
(39, Inf]	66	Male	FALSE	FALSE	FALSE	TRUE	0	0	2.80082	NA	1
(39, Inf]	56	Male	FALSE	FALSE	FALSE	FALSE	0	0	3.18686	NA	0
(-Inf,39]	28	Female	FALSE	FALSE	FALSE	FALSE	0	0	1.97399	NA	1
(39, Inf]	61	Male	FALSE	FALSE	FALSE	FALSE	0	0	3.08282	NA	0
(39, Inf]	47	Male	FALSE	FALSE	FALSE	FALSE	0	0	4.47912	NA	1
(-Inf,39]	34	Male	FALSE	FALSE	FALSE	FALSE	0	0	0.553046	NA	0
(-Inf,39]	22	Male	FALSE	FALSE	FALSE	FALSE	0	0	1.12252	NA	1
(-Inf,39]	32	Male	FALSE	FALSE	FALSE	FALSE	0	0	1.80698	NA	0
(39, Inf]	41	Female	FALSE	FALSE	FALSE	FALSE	0	0	0.142368	NA	1
(-Inf,39]	19	Female	FALSE	FALSE	FALSE	FALSE	0	0	0.876112	NA	1
(-Inf,39]	25	Male	FALSE	FALSE	FALSE	FALSE	0	0	0.566735	NA	1
(39, Inf]	62	Male	FALSE	FALSE	FALSE	FALSE	0	0	4.15606	NA	1
(-Inf,39]	21	Male	FALSE	FALSE	FALSE	FALSE	0	0	0.577687	NA	0
(-Inf,39]	18	Male	FALSE	FALSE	FALSE	FALSE	0	0	1.50582	NA	1
(-Inf,39]	18	Female	FALSE	FALSE	FALSE	FALSE	0	0	0.733744	NA	1
(39, Inf]	60	Female	FALSE	FALSE	TRUE	FALSE	0	0	2.21492	NA	1
(39, Inf]	49	Male	FALSE	FALSE	FALSE	FALSE	0	0	0.99384	NA	0
(-Inf,39]	27	Male	FALSE	FALSE	FALSE	FALSE	0	0	0.906229	NA	1
(39, Inf]	50	Male	FALSE	FALSE	FALSE	FALSE	0	0	1.66188	NA	1
(-Inf,39]	17	Male	FALSE	FALSE	FALSE	FALSE	0	0	0.372348	NA	0
(-Inf,39]	17	Male	FALSE	FALSE	FALSE	FALSE	0	0	0.0821355	NA	1
(-Inf,39]	18	Male	FALSE	FALSE	FALSE	FALSE	0	0	1.30322	NA	1
(-Inf,39]	19	Male	FALSE	FALSE	FALSE	FALSE	0	0	4.01095	NA	1
(39, Inf]	78	Male	FALSE	FALSE	FALSE	FALSE	0	0	0.506502	NA	0
(-Inf,39]	28	Male	FALSE	FALSE	FALSE	FALSE	0	0	3.53457	NA	1
(-Inf,39]	21	Male	FALSE	FALSE	FALSE	FALSE	0	0	0.977413	NA	0
(-Inf,39]	13	Male	FALSE	FALSE	FALSE	FALSE	0	0	4.82136	NA	1
(-Inf,39]	21	Male	FALSE	FALSE	FALSE	FALSE	0	0	0.0383299	NA	1
(-Inf,39]	19	Male	FALSE	FALSE	FALSE	FALSE	0	0	2.53251	NA	1
(-Inf,39]	22	Male	FALSE	FALSE	FALSE	FALSE	0	0	0.908966	NA	0
[truncated: 11,547 more rows]
